# Supplementary material for: Integrating protein networks and machine learning for disease stratification in the Hereditary Spastic Paraplegias
Source: iScience. 2021 Apr 28;24(5):102484. doi: 10.1016/j.isci.2021.102484 (PMC8169945; doi:10.1016/j.isci.2021.102484)
Supplement: Data S1. Interactions used for the creation of the global HSP-PPIN, related to Figure 1 [file mmc5.zip]

Archive with 1 entries (1 files):
- Data S1.txt
