# Supplementary material for: Integrating protein networks and machine learning for disease stratification in the Hereditary Spastic Paraplegias
Source: iScience. 2021 Apr 28;24(5):102484. doi: 10.1016/j.isci.2021.102484 (PMC8169945; doi:10.1016/j.isci.2021.102484)
Supplement: Data S1. Interactions used for the creation of the global HSP-PPIN, related to Figure 1 [file mmc5.zip › Data S1.txt]

Interactions used for the creation of the global HSP-PPIN, related to Figure 1
NameA	SwissA	EntrezA	NameB	SwissB	EntrezB	Method.Score	Method	Publication.Score	PMIDS	Final.Score
WDR48	Q8TAF3	57599	USP1	O94782	7398	4	APMS;MSI;I;COIP	12	pubmed:18082604;pubmed:20147293;pubmed:19615732;pubmed:23116119;pubmed:22701671;pubmed:19075014;pubmed:24850727;pubmed:25744535;pubmed:26388029;pubmed:27463890;pubmed:28514442;pubmed:27239033	16
WDR48	Q8TAF3	57599	USP12	O75317	219333	5	MSI;PX;APMS;X;COIP	9	pubmed:21183687;pubmed:19615732;pubmed:19075014;pubmed:24850727;pubmed:26811477;pubmed:26462181;pubmed:27650958;pubmed:27463890;pubmed:27373336	14
WDR48	Q8TAF3	57599	USP46	P62068	64854	5	MSI;I;X;APMS;COIP	9	pubmed:19615732;pubmed:21183687;pubmed:19075014;pubmed:24850727;pubmed:26186194;pubmed:25744535;pubmed:26388029;pubmed:28514442;pubmed:27463890	14
EXOSC3	Q9NQT5	51010	EXOSC2	Q13868	23404	4	MSI;COIP;APMS;CS	8	pubmed:20531389;pubmed:26186194;pubmed:26496610;pubmed:28514442;pubmed:21255825;pubmed:16396833;pubmed:11719186;pubmed:17545563	12
UCHL1	P09936	7345	UBC	P0CG48	7316	4	E;TWO;X;APMS	8	pubmed:20622874;pubmed:16169070;pubmed:22284438;pubmed:20439756;pubmed:9521656;pubmed:2532544;pubmed:27066941;pubmed:23801757	12
VPS37A	Q8NEZ2	137492	TSG101	Q99816	7251	5	TWO;APMS;MSI;COIP;REC	7	pubmed:15240819;pubmed:15218037;pubmed:22405001;pubmed:24284069;pubmed:25416956;pubmed:21757351;pubmed:15604093	12
IFIH1	Q9BYX4	64135	MAVS	Q7Z434	57506	4	MSI;APMS;COIP;I	7	pubmed:16127453;pubmed:21903422;pubmed:19881509;pubmed:23499489;pubmed:19416887;pubmed:22623778;pubmed:22301138	11
EXOSC3	Q9NQT5	51010	EXOSC4	Q9NPD3	54512	3	MSI;TWO;COIP	7	pubmed:20531386;pubmed:20531389;pubmed:15231747;pubmed:26186194;pubmed:26496610;pubmed:28514442;pubmed:21255825	10
EXOSC3	Q9NQT5	51010	EXOSC5	Q9NQT4	56915	3	TWO;MSI;COIP	7	pubmed:12419256;pubmed:20531389;pubmed:15231747;pubmed:26186194;pubmed:26496610;pubmed:28514442;pubmed:21255825	10
ERLIN1	O75477	10613	ERLIN2	O94905	11160	3	MSI;APMS;CX	6	pubmed:19240031;pubmed:22690709;pubmed:24217618;pubmed:21343306;pubmed:22119785;pubmed:30021884	9
ERLIN2	O94905	11160	ERLIN1	O75477	10613	3	MSI;APMS;CX	6	pubmed:19240031;pubmed:22690709;pubmed:24217618;pubmed:21343306;pubmed:22119785;pubmed:30021884	9
CCT5	P48643	22948	PPP2R2C	Q9Y2T4	5522	4	MSI;APMS;PX;COIP	4	pubmed:19156129;pubmed:18782753;pubmed:28514442;pubmed:28330616	8
EXOSC3	Q9NQT5	51010	DIS3L	Q8TF46	115752	2	MSI;COIP	6	pubmed:20531386;pubmed:20531389;pubmed:26186194;pubmed:26496610;pubmed:28514442;pubmed:23756462	8
EXOSC3	Q9NQT5	51010	EXOSC10	Q01780	5394	3	MSI;COIP;CS	5	pubmed:20531389;pubmed:26186194;pubmed:28514442;pubmed:21255825;pubmed:20531386	8
EXOSC3	Q9NQT5	51010	EXOSC8	Q96B26	11340	3	MSI;TWO;COIP	5	pubmed:20531389;pubmed:15231747;pubmed:26186194;pubmed:28514442;pubmed:21255825	8
HSPD1	P10809	3329	HSPE1	P61604	3336	4	MSI;TWO;APMS;PX	4	pubmed:10205158;pubmed:12387818;pubmed:14717702;pubmed:29568061	8
USP8	P40818	9101	EGFR	P00533	1956	2	MSI;E	6	pubmed:16120644;pubmed:23477725;pubmed:23333852;pubmed:23153581;pubmed:25853104;pubmed:25485838	8
WDR48	Q8TAF3	57599	PHLPP2	Q6ZVD8	23035	3	MSI;APMS;COIP	5	pubmed:19615732;pubmed:25216524;pubmed:27880917;pubmed:27463890;pubmed:28330616	8
WDR48	Q8TAF3	57599	RAD51AP1	Q96B01	10635	3	MSI;APMS;COIP	5	pubmed:19615732;pubmed:26186194;pubmed:28514442;pubmed:27463890;pubmed:27239033	8
WDR48	Q8TAF3	57599	WDR20	Q8TBZ3	91833	3	MSI;APMS;COIP	5	pubmed:20147737;pubmed:19615732;pubmed:26462181;pubmed:28514442;pubmed:27463890	8
CAPN1	P07384	823	CAPNS1	P04632	826	4	MSI;COIP;E;ELISA	3	pubmed:26496610;pubmed:28514442;pubmed:19712109	7
CAPN1	P07384	823	CAST	P20810	831	3	MSI;X;COIP	4	pubmed:20679491;pubmed:12684003;pubmed:26496610;pubmed:28514442	7
CCT5	P48643	22948	TP53	P04637	7157	3	TWO;MSI;COIP	4	pubmed:16169070;pubmed:23443559;pubmed:25144556;pubmed:22653443	7
EXOSC3	Q9NQT5	51010	EXOSC1	Q9Y3B2	51013	2	MSI;COIP	5	pubmed:20531389;pubmed:26186194;pubmed:26496610;pubmed:28514442;pubmed:21255825	7
EXOSC3	Q9NQT5	51010	MPHOSPH6	Q99547	10200	3	MSI;APMS;COIP	4	pubmed:20531389;pubmed:26186194;pubmed:28877463;pubmed:28514442	7
HACE1	Q8IYU2	57531	OPTN	Q96CV9	10133	6	TWO;MSI;APMS;E;I;COIP	1	pubmed:25026213	7
HACE1	Q8IYU2	57531	RAC1	P63000	5879	3	E;APMS;MSI	4	pubmed:22036506;pubmed:26343856;pubmed:23864022;pubmed:22614015	7
HSPD1	P10809	3329	SIRT3	Q9NTG7	23410	3	MSI;APMS;PX	4	pubmed:21840382;pubmed:19343720;pubmed:28514442;pubmed:29568061	7
UBAP1	Q9NZ09	51271	PTPN23	Q9H3S7	25930	4	MSI;TWO;APMS;X	3	pubmed:26456826;pubmed:21757351;pubmed:27839950	7
UBAP1	Q9NZ09	51271	TSG101	Q99816	7251	2	MSI;APMS	5	pubmed:22405001;pubmed:24284069;pubmed:26456826;pubmed:21757351;pubmed:28514442	7
USP8	P40818	9101	UBC	P0CG48	7316	2	E;X	5	pubmed:22195557;pubmed:25527291;pubmed:23287719;pubmed:17711858;pubmed:25485838	7
USP8	P40818	9101	YWHAQ	P27348	10971	3	MSI;APMS;COIP	4	pubmed:17353931;pubmed:15324660;pubmed:15161933;pubmed:23333852	7
VPS37A	Q8NEZ2	137492	VPS28	Q9UK41	51160	3	TWO;APMS;MSI	4	pubmed:15240819;pubmed:26186194;pubmed:21757351;pubmed:28514442	7
WDR48	Q8TAF3	57599	PHLPP1	O60346	23239	3	MSI;PX;COIP	4	pubmed:19615732;pubmed:25216524;pubmed:27880917;pubmed:27463890	7
AP4B1	Q9Y6B7	10717	AP4E1	Q9UPM8	23431	3	MSI;TWO;COIP	3	pubmed:10436028;pubmed:11409905;pubmed:26496610	6
AP4E1	Q9UPM8	23431	AP4B1	Q9Y6B7	10717	3	TWO;MSI;COIP	3	pubmed:11409905;pubmed:10436028;pubmed:26496610	6
CCDC50	Q8IVM0	152137	UBC	P0CG48	7316	3	APMS;TWO;PA	3	pubmed:19285159;pubmed:18029035;pubmed:28190767	6
CCT5	P48643	22948	ILK	Q13418	3611	3	MSI;COIP;APMS	3	pubmed:23455922;pubmed:25852190;pubmed:26496610	6
CCT5	P48643	22948	PPP2CB	P62714	5516	3	MSI;COIP;APMS	3	pubmed:19156129;pubmed:18782753;pubmed:26496610	6
CCT5	P48643	22948	PPP2R2B	Q00005	5521	4	MSI;APMS;PX;COIP	2	pubmed:19156129;pubmed:28330616	6
CCT5	P48643	22948	PPP2R2D	Q66LE6	55844	4	MSI;APMS;PX;COIP	2	pubmed:19156129;pubmed:28330616	6
CCT5	P48643	22948	PPP4C	P60510	5531	3	MSI;COIP;APMS	3	pubmed:19156129;pubmed:18715871;pubmed:16085932	6
CCT5	P48643	22948	TUBG1	P23258	7283	3	MSI;APMS;COIP	3	pubmed:23443559;pubmed:26496610;pubmed:29568061	6
ERLIN2	O94905	11160	AMFR	Q9UKV5	267	2	MSI;COIP	4	pubmed:21343306;pubmed:24217618;pubmed:22119785;pubmed:17502376	6
EXOSC3	Q9NQT5	51010	DIS3	Q9Y2L1	22894	3	MSI;COIP;CS	3	pubmed:20531389;pubmed:21255825;pubmed:20531386	6
EXOSC3	Q9NQT5	51010	EXOSC6	Q5RKV6	118460	2	MSI;COIP	4	pubmed:20531389;pubmed:26186194;pubmed:28514442;pubmed:21255825	6
EXOSC3	Q9NQT5	51010	EXOSC7	Q15024	23016	2	MSI;COIP	4	pubmed:20531389;pubmed:26186194;pubmed:28514442;pubmed:21255825	6
EXOSC3	Q9NQT5	51010	EXOSC9	Q06265	5393	2	MSI;COIP	4	pubmed:20531389;pubmed:26186194;pubmed:26496610;pubmed:28514442	6
HSPD1	P10809	3329	DARS2	Q6PI48	55157	3	MSI;PX;CX	3	pubmed:28514442;pubmed:29568061;pubmed:30021884	6
KIF1C	O43896	10749	YWHAE	P62258	7531	3	MSI;TWO;I	3	pubmed:17979178;pubmed:19608861;pubmed:21988832	6
SPG21	Q9NZD8	51324	ATPAF2	Q8N5M1	91647	3	TWO;MSI;REC	3	pubmed:25416956;pubmed:28514442;pubmed:25910212	6
UBAP1	Q9NZ09	51271	UBC	P0CG48	7316	2	APMS;PA	4	pubmed:19285159;pubmed:21757351;pubmed:26456826;pubmed:28190767	6
UBAP1	Q9NZ09	51271	VPS28	Q9UK41	51160	1	MSI	5	pubmed:22405001;pubmed:26186194;pubmed:24284069;pubmed:21757351;pubmed:28514442	6
USP8	P40818	9101	CHMP1B	Q7LBR1	57132	4	TWO;APMS;MSI;COIP	2	pubmed:17711858;pubmed:19302785	6
USP8	P40818	9101	GRAP2	O75791	9402	2	APMS;MSI	4	pubmed:12176364;pubmed:26186194;pubmed:26214742;pubmed:28514442	6
USP8	P40818	9101	STAM	Q92783	8027	3	MSI;REC;APMS	3	pubmed:20736164;pubmed:16520378;pubmed:10982817	6
USP8	P40818	9101	YWHAB	P31946	7529	2	MSI;COIP	4	pubmed:17353931;pubmed:15324660;pubmed:24255178;pubmed:26214742	6
USP8	P40818	9101	YWHAE	P62258	7531	2	MSI;APMS	4	pubmed:17979178;pubmed:19608861;pubmed:25675982;pubmed:25485838	6
USP8	P40818	9101	YWHAZ	P63104	7534	3	MSI;COIP;APMS	3	pubmed:17353931;pubmed:15324660;pubmed:15161933	6
ZFYVE27	Q5T4F4	118813	VAPA	Q9P0L0	9218	4	MSI;COIP;APMS;I	2	pubmed:28514442;pubmed:19289470	6
AP4E1	Q9UPM8	23431	AP4S1	Q9Y587	11154	3	TWO;MSI;COIP	2	pubmed:10436028;pubmed:26496610	5
AP4S1	Q9Y587	11154	AP4E1	Q9UPM8	23431	3	TWO;MSI;COIP	2	pubmed:10436028;pubmed:26496610	5
ARL6IP1	Q15041	23204	RTN4	Q9NQC3	57142	2	MSI;TWO	3	pubmed:26186194;pubmed:25416956;pubmed:28514442	5
ATP13A2	Q9NQ11	23400	AAK1	Q2M2I8	22848	4	TWO;MSI;REC;COIP	1	pubmed:22645275	5
ATP13A2	Q9NQ11	23400	BNIP3L	O60238	665	4	TWO;MSI;REC;COIP	1	pubmed:22645275	5
ATP13A2	Q9NQ11	23400	GAK	O14976	2580	4	TWO;MSI;REC;COIP	1	pubmed:22645275	5
ATP13A2	Q9NQ11	23400	HDAC6	Q9UBN7	10013	4	TWO;MSI;REC;COIP	1	pubmed:22645275	5
ATP13A2	Q9NQ11	23400	HSPA8	P11142	3312	4	TWO;MSI;REC;COIP	1	pubmed:22645275	5
ATP13A2	Q9NQ11	23400	SYT11	Q9BT88	23208	4	TWO;MSI;REC;COIP	1	pubmed:22645275	5
ATP13A2	Q9NQ11	23400	YIF1A	O95070	10897	4	TWO;MSI;REC;COIP	1	pubmed:22645275	5
BICD2	Q8TD16	23299	DCTN2	Q13561	10540	3	TWO;APMS;MSI	2	pubmed:11483508;pubmed:22956769	5
BICD2	Q8TD16	23299	NEK9	Q8TD19	91754	3	E;MSI;CX	2	pubmed:11864968;pubmed:30021884	5
BICD2	Q8TD16	23299	PLK1	P53350	5347	2	MSI;COIP	3	pubmed:19596235;pubmed:26186194;pubmed:28514442	5
CAPN1	P07384	823	PTPN1	P18031	5770	2	E;ELISA	3	pubmed:12857726;pubmed:9407132;pubmed:19712109	5
CCDC50	Q8IVM0	152137	OTUD7B	Q6GQQ9	56957	4	TWO;COIP;I;APMS	1	pubmed:18029035	5
CCT5	P48643	22948	CDK5	Q00535	1020	3	MSI;COIP;APMS	2	pubmed:23455922;pubmed:25852190	5
CCT5	P48643	22948	DCAF7	P61962	10238	2	MSI;APMS	3	pubmed:25342745;pubmed:28514442;pubmed:27705803	5
CCT5	P48643	22948	HDAC3	O15379	8841	3	APMS;MSI;COIP	2	pubmed:12502735;pubmed:23752268	5
CCT5	P48643	22948	IGBP1	P78318	3476	3	MSI;COIP;APMS	2	pubmed:16085932;pubmed:26496610	5
CCT5	P48643	22948	IKBKE	Q14164	9641	3	MSI;COIP;APMS	2	pubmed:25852190;pubmed:14743216	5
CCT5	P48643	22948	POC1A	Q8NBT0	25886	2	MSI;PX	3	pubmed:26186194;pubmed:26638075;pubmed:28514442	5
CCT5	P48643	22948	PPP2CA	P67775	5515	2	MSI;COIP	3	pubmed:19156129;pubmed:18782753;pubmed:26496610	5
CCT5	P48643	22948	STRN	O43815	6801	2	MSI;COIP	3	pubmed:18782753;pubmed:24366813;pubmed:26496610	5
CCT5	P48643	22948	STRN3	Q13033	29966	2	MSI;COIP	3	pubmed:18782753;pubmed:24366813;pubmed:26496610	5
CCT5	P48643	22948	TCP1	P17987	6950	3	MSI;CO;APMS	2	pubmed:16085932;pubmed:16097032	5
ERLIN2	O94905	11160	HSPA5	P11021	3309	2	MSI;APMS	3	pubmed:26186194;pubmed:21343306;pubmed:28514442	5
ERLIN2	O94905	11160	INSIG1	O15503	3638	2	MSI;COIP	3	pubmed:21343306;pubmed:22690709;pubmed:24217618	5
ERLIN2	O94905	11160	SYVN1	Q86TM6	84447	2	MSI;COIP	3	pubmed:21343306;pubmed:22119785;pubmed:17502376	5
EXOSC3	Q9NQT5	51010	HBS1L	Q9Y450	10767	2	MSI;APMS	3	pubmed:26186194;pubmed:27345150;pubmed:28514442	5
EXOSC3	Q9NQT5	51010	RBM7	Q9Y580	10179	2	MSI;COIP	3	pubmed:26186194;pubmed:26496610;pubmed:28514442	5
HACE1	Q8IYU2	57531	UBE2L3	P68036	7332	2	APMS;E	3	pubmed:22614015;pubmed:25026213;pubmed:26949039	5
HSPD1	P10809	3329	APP	P05067	351	3	MSI;APMS;PA	2	pubmed:17317785;pubmed:21832049	5
HSPD1	P10809	3329	ATP5F1	P24539	515	2	MSI;PX	3	pubmed:26186194;pubmed:28514442;pubmed:29568061	5
HSPD1	P10809	3329	MRPL37	Q9BZE1	51253	2	MSI;PX	3	pubmed:26186194;pubmed:28514442;pubmed:29568061	5
HSPD1	P10809	3329	MRPL4	Q9BYD3	51073	2	MSI;PX	3	pubmed:26186194;pubmed:28514442;pubmed:29568061	5
HSPD1	P10809	3329	NIPSNAP1	Q9BPW8	8508	3	MSI;PX;COIP	2	pubmed:26496610;pubmed:29568061	5
HSPD1	P10809	3329	NIPSNAP2	O75323	2631	3	MSI;PX;COIP	2	pubmed:26496610;pubmed:29568061	5
HSPD1	P10809	3329	PCK2	Q16822	5106	3	MSI;PX;COIP	2	pubmed:26496610;pubmed:29568061	5
HSPD1	P10809	3329	SIRT4	Q9Y6E7	23409	2	MSI;COIP	3	pubmed:26186194;pubmed:28514442;pubmed:25525879	5
KCNA2	P16389	3737	CTTN	Q14247	2017	3	MSI;APMS;FT	2	pubmed:12151401;pubmed:17959782	5
KCNA2	P16389	3737	KCNAB2	Q13303	8514	2	MSI;COIP	3	pubmed:10428084;pubmed:8636142;pubmed:21357749	5
KLC2	Q9H0B6	64837	KIF5B	P33176	3799	2	MSI;COIP	3	pubmed:10491391;pubmed:9624122;pubmed:26496610	5
MARS	P56192	4141	MYC	P01106	4609	3	MSI;APMS;COIP	2	pubmed:17314511;pubmed:17353931	5
PLP1	P60201	5354	PTPRN	Q16849	5798	1	TWO	4	pubmed:25416956;pubmed:21516116;pubmed:26871637;pubmed:25910212	5
SPAST	Q9UBP0	6683	IST1	P53990	9798	3	TWO;APMS;MSI	2	pubmed:20719964;pubmed:28514442	5
TFG	Q92734	10342	GRB2	P62993	2885	3	TWO;MSI;APMS	2	pubmed:18624398;pubmed:19380743	5
TFG	Q92734	10342	SEC31A	O94979	22872	2	MSI;COIP	3	pubmed:26186194;pubmed:26496610;pubmed:28514442	5
TFG	Q92734	10342	TFG	Q92734	10342	1	TWO	4	pubmed:16169070;pubmed:25416956;pubmed:12813044;pubmed:27107012	5
UBAP1	Q9NZ09	51271	VPS37A	Q8NEZ2	137492	1	MSI	4	pubmed:22405001;pubmed:24284069;pubmed:21757351;pubmed:28514442	5
UCHL1	P09936	7345	COPS5	Q92905	10987	4	TWO;MSI;COIP;I	1	pubmed:12082530	5
UCHL1	P09936	7345	USP21	Q9UK80	27005	3	MSI;E;COIP	2	pubmed:19615732;pubmed:22626734	5
USP8	P40818	9101	RNF41	Q9H4P4	10193	3	MSI;APMS;X	2	pubmed:15314180;pubmed:17035239	5
USP8	P40818	9101	STAM2	O75886	10254	3	REC;APMS;MSI	2	pubmed:20736164;pubmed:10982817	5
VPS37A	Q8NEZ2	137492	UBAP1	Q9NZ09	51271	1	MSI	4	pubmed:22405001;pubmed:24284069;pubmed:21757351;pubmed:28514442	5
ZFR	Q96KR1	51663	HNRNPA1	P09651	3178	1	MSI	4	pubmed:17643375;pubmed:26186194;pubmed:22446626;pubmed:28514442	5
ACO2	Q99798	50	VCAM1	P19320	7412	2	MSI;CX	2	pubmed:19738201;pubmed:22623428	4
ALS2	Q96Q42	57679	YWHAB	P31946	7529	2	MSI;COIP	2	pubmed:15324660;pubmed:17353931	4
AMPD2	Q01433	271	TERF1	P54274	7013	3	TWO;APMS;FT	1	pubmed:21044950	4
AP4E1	Q9UPM8	23431	AP4M1	O00189	9179	2	MSI;COIP	2	pubmed:10436028;pubmed:26496610	4
AP4M1	O00189	9179	AP4E1	Q9UPM8	23431	2	MSI;COIP	2	pubmed:10436028;pubmed:26496610	4
ATL1	Q8WXF7	51062	ATL1	Q8WXF7	51062	3	X;FT;MSI	1	pubmed:23334294	4
BICD2	Q8TD16	23299	ACTR1A	P61163	10121	2	MSI;CX	2	pubmed:11483508;pubmed:30021884	4
BICD2	Q8TD16	23299	RAB6A	P20340	5870	2	APMS;TWO	2	pubmed:12447383;pubmed:16473624	4
CAPN1	P07384	823	RAD21	O60216	5885	2	MSI;E	2	pubmed:22145905;pubmed:21876002	4
CAPN1	P07384	823	STAT3	P40763	6774	3	MSI;TWO;APMS	1	pubmed:21988832	4
CAPN1	P07384	823	VCAM1	P19320	7412	2	MSI;CX	2	pubmed:19738201;pubmed:22623428	4
CAPN1	P07384	823	VIM	P08670	7431	2	TWO;MSI	2	pubmed:12358155;pubmed:28514442	4
CCDC50	Q8IVM0	152137	RIPK1	Q13546	8737	3	MSI;COIP;APMS	1	pubmed:18029035	4
CCDC50	Q8IVM0	152137	TNFAIP3	P21580	7128	3	TWO;MSI;COIP	1	pubmed:18029035	4
CCT5	P48643	22948	BUB3	O43684	9184	2	MSI;COIP	2	pubmed:26496610;pubmed:28514442	4
CCT5	P48643	22948	CDC20	Q12834	991	1	MSI	3	pubmed:23443559;pubmed:26811472;pubmed:25306918	4
CCT5	P48643	22948	FBXW4	P57775	6468	1	MSI	3	pubmed:26186194;pubmed:23658844;pubmed:28514442	4
CCT5	P48643	22948	HDAC1	Q13547	3065	2	MSI;COIP	2	pubmed:26496610;pubmed:28514442	4
CCT5	P48643	22948	NEDD1	Q8NHV4	121441	2	MSI;COIP	2	pubmed:23443559;pubmed:26496610	4
CCT5	P48643	22948	VCAM1	P19320	7412	2	MSI;CX	2	pubmed:19738201;pubmed:22623428	4
CCT5	P48643	22948	WRAP53	Q9BUR4	55135	2	MSI;COIP	2	pubmed:26496610;pubmed:25467444	4
ENTPD1	P49961	953	RANBP9	Q96S59	10048	3	TWO;MSI;COIP	1	pubmed:16478441	4
ERLIN1	O75477	10613	AMFR	Q9UKV5	267	2	MSI;COIP	2	pubmed:21343306;pubmed:22119785	4
ERLIN1	O75477	10613	SYVN1	Q86TM6	84447	2	MSI;COIP	2	pubmed:21343306;pubmed:22119785	4
ERLIN2	O94905	11160	CANX	P27824	821	2	MSI;APMS	2	pubmed:21343306;pubmed:29568061	4
ERLIN2	O94905	11160	HMGCR	P04035	3156	2	MSI;COIP	2	pubmed:21343306;pubmed:17502376	4
ERLIN2	O94905	11160	ITPR1	Q14643	3708	1	MSI	3	pubmed:19240031;pubmed:25882839;pubmed:17502376	4
ERLIN2	O94905	11160	NCSTN	Q92542	23385	2	MSI;COIP	2	pubmed:22771797;pubmed:26496610	4
ERLIN2	O94905	11160	TMUB1	Q9BVT8	83590	3	MSI;COIP;APMS	1	pubmed:21343306	4
EXOSC3	Q9NQT5	51010	EXOSC3	Q9NQT5	51010	2	MSI;COIP	2	pubmed:20531389;pubmed:21255825	4
GAD1	Q99259	2571	CMTM5	Q96DZ9	116173	1	TWO	3	pubmed:25416956;pubmed:21516116;pubmed:26871637	4
GBA2	Q9HCG7	57704	ILVBL	A1L0T0	10994	2	MSI;COIP	2	pubmed:26496610;pubmed:28514442	4
HSPD1	P10809	3329	ACSF3	Q4G176	197322	2	MSI;PX	2	pubmed:28514442;pubmed:29568061	4
HSPD1	P10809	3329	ALDH2	P05091	217	2	TWO;PX	2	pubmed:12387818;pubmed:29568061	4
HSPD1	P10809	3329	BCAT2	O15382	587	2	MSI;PX	2	pubmed:28514442;pubmed:29568061	4
HSPD1	P10809	3329	BRCA1	P38398	672	3	MSI;TWO;APMS	1	pubmed:21988832	4
HSPD1	P10809	3329	CDK2	P24941	1017	2	MSI;COIP	2	pubmed:21319273;pubmed:26496610	4
HSPD1	P10809	3329	COX4I1	P13073	1327	2	PX;CS	2	pubmed:29568061;pubmed:21274005	4
HSPD1	P10809	3329	ETFBKMT	Q8IXQ9	254013	1	MSI	3	pubmed:23349634;pubmed:26186194;pubmed:28514442	4
HSPD1	P10809	3329	FECH	P22830	2235	2	MSI;PX	2	pubmed:28514442;pubmed:29568061	4
HSPD1	P10809	3329	GFM1	Q96RP9	85476	2	MSI;PX	2	pubmed:28514442;pubmed:29568061	4
HSPD1	P10809	3329	GRB2	P62993	2885	2	MSI;APMS	2	pubmed:19380743;pubmed:12577067	4
HSPD1	P10809	3329	HARS2	P49590	23438	2	MSI;PX	2	pubmed:28514442;pubmed:29568061	4
HSPD1	P10809	3329	HDAC1	Q13547	3065	2	MSI;COIP	2	pubmed:11777905;pubmed:26496610	4
HSPD1	P10809	3329	HDHD5	Q9BXW7	27440	2	MSI;PX	2	pubmed:28514442;pubmed:29568061	4
HSPD1	P10809	3329	IBA57	Q5T440	200205	2	MSI;PX	2	pubmed:28514442;pubmed:29568061	4
HSPD1	P10809	3329	LZTS2	Q9BRK4	84445	1	TWO	3	pubmed:25416956;pubmed:21516116;pubmed:25910212	4
HSPD1	P10809	3329	MRPL47	Q9HD33	57129	2	PX;CX	2	pubmed:29568061;pubmed:30021884	4
HSPD1	P10809	3329	MRPS30	Q9NP92	10884	2	MSI;PX	2	pubmed:28514442;pubmed:29568061	4
HSPD1	P10809	3329	NARS2	Q96I59	79731	2	MSI;PX	2	pubmed:28514442;pubmed:29568061	4
HSPD1	P10809	3329	NDUFAF1	Q9Y375	51103	2	APMS;PX	2	pubmed:17344420;pubmed:29568061	4
HSPD1	P10809	3329	NDUFS7	O75251	374291	2	MSI;PX	2	pubmed:28514442;pubmed:29568061	4
HSPD1	P10809	3329	NSUN4	Q96CB9	387338	2	MSI;PX	2	pubmed:28514442;pubmed:29568061	4
HSPD1	P10809	3329	NUDT19	A8MXV4	390916	2	MSI;PX	2	pubmed:28514442;pubmed:29568061	4
HSPD1	P10809	3329	PDK3	Q15120	5165	2	MSI;PX	2	pubmed:28514442;pubmed:29568061	4
HSPD1	P10809	3329	TUBG1	P23258	7283	2	MSI;COIP	2	pubmed:23443559;pubmed:26496610	4
HSPD1	P10809	3329	VCAM1	P19320	7412	2	MSI;CX	2	pubmed:19738201;pubmed:22623428	4
HSPD1	P10809	3329	YARS2	Q9Y2Z4	51067	2	MSI;PX	2	pubmed:28514442;pubmed:29568061	4
IBA57	Q5T440	200205	HSPD1	P10809	3329	2	MSI;PX	2	pubmed:28514442;pubmed:29568061	4
IFIH1	Q9BYX4	64135	RIOK3	O14730	8780	3	TWO;COIP;I	1	pubmed:25865883	4
KCNA2	P16389	3737	RHOA	P61586	387	3	MSI;APMS;TWO	1	pubmed:9635436	4
KIF1C	O43896	10749	YWHAG	P61981	7532	3	MSI;APMS;COIP	1	pubmed:10559254	4
KIF5A	Q12840	3798	DTNB	O60941	1838	3	APMS;TWO;MSI	1	pubmed:14600269	4
KIF5A	Q12840	3798	EXOC1	Q9NV70	55763	2	TWO;MSI	2	pubmed:17043677;pubmed:28514442	4
KIF5A	Q12840	3798	KLC1	Q07866	3831	1	MSI	3	pubmed:10491391;pubmed:9624122;pubmed:28514442	4
KLC2	Q9H0B6	64837	APP	P05067	351	2	APMS;PA	2	pubmed:21832049;pubmed:21244100	4
KLC2	Q9H0B6	64837	KLC1	Q07866	3831	2	MSI;COIP	2	pubmed:26496610;pubmed:28514442	4
KLC2	Q9H0B6	64837	YWHAG	P61981	7532	2	MSI;COIP	2	pubmed:17353931;pubmed:15324660	4
KLC2	Q9H0B6	64837	YWHAQ	P27348	10971	2	MSI;COIP	2	pubmed:17353931;pubmed:15324660	4
KLC2	Q9H0B6	64837	YWHAZ	P63104	7534	2	COIP;APMS	2	pubmed:15324660;pubmed:15161933	4
L1CAM	P32004	3897	EZR	P15311	7430	2	APMS;MSI	2	pubmed:12070130;pubmed:22846990	4
L1CAM	P32004	3897	FGFR1	P11362	2260	2	I;APMS	2	pubmed:23212305;pubmed:18222703	4
MARS	P56192	4141	VCAM1	P19320	7412	2	MSI;CX	2	pubmed:19738201;pubmed:22623428	4
RAB3GAP2	Q9H2M9	25782	VAPB	O95292	9217	1	MSI	3	pubmed:26186194;pubmed:24885147;pubmed:28514442	4
SPG21	Q9NZD8	51324	AKIRIN2	Q53H80	55122	2	TWO;MSI	2	pubmed:16189514;pubmed:28514442	4
TECPR2	O15040	9895	GABARAP	O95166	11337	3	MSI;APMS;COIP	1	pubmed:20562859	4
TFG	Q92734	10342	EWSR1	Q01844	2130	2	TWO;PX	2	pubmed:25416956;pubmed:24999758	4
TFG	Q92734	10342	IKBKG	Q9Y6K9	8517	3	TWO;COIP;MSI	1	pubmed:16547966	4
TFG	Q92734	10342	PLSCR1	O15162	5359	3	TWO;MSI;APMS	1	pubmed:16189514	4
TFG	Q92734	10342	TSG101	Q99816	7251	2	MSI;COIP	2	pubmed:26496610;pubmed:19542561	4
UCHL1	P09936	7345	ADRA2A	P08913	150	3	TWO;APMS;MSI	1	pubmed:19477270	4
UCHL1	P09936	7345	AKT1	P31749	207	2	MSI;TWO	2	pubmed:16027165;pubmed:25640309	4
UCHL1	P09936	7345	APP	P05067	351	2	MSI;COIP	2	pubmed:25466238;pubmed:16049941	4
UCHL1	P09936	7345	CDKN1B	P46527	1027	3	MSI;COIP;I	1	pubmed:12082530	4
UCHL1	P09936	7345	HSP90AA1	P07900	3320	2	MSI;APMS	2	pubmed:18550537;pubmed:18635949	4
UCHL1	P09936	7345	HSPA8	P11142	3312	2	MSI;APMS	2	pubmed:18550537;pubmed:18635949	4
UCHL1	P09936	7345	LAMP2	P13473	3920	2	MSI;APMS	2	pubmed:18550537;pubmed:18635949	4
UCHL1	P09936	7345	PRKN	O60260	5071	3	APMS;MSI;E	1	pubmed:25403879	4
UCHL1	P09936	7345	TERF2IP	Q9NYB0	54386	3	TWO;APMS;FT	1	pubmed:21044950	4
UCHL1	P09936	7345	TRAF6	Q9Y4K3	7189	2	MSI;COIP	2	pubmed:23717208;pubmed:17353931	4
USP8	P40818	9101	BIRC6	Q9NR09	57448	1	MSI	3	pubmed:18329369;pubmed:25733871;pubmed:26683461	4
USP8	P40818	9101	CFLAR	O15519	8837	3	MSI;APMS;E	1	pubmed:27321185	4
USP8	P40818	9101	CHMP1A	Q9HD42	5119	2	APMS;COIP	2	pubmed:17711858;pubmed:19302785	4
USP8	P40818	9101	NBR1	Q14596	4077	3	TWO;APMS;I	1	pubmed:19427866	4
USP8	P40818	9101	SNCA	P37840	6622	3	MSI;REC;E	1	pubmed:27444016	4
USP8	P40818	9101	YWHAG	P61981	7532	2	MSI;COIP	2	pubmed:15324660;pubmed:17353931	4
WDR48	Q8TAF3	57599	ATAD5	Q96QE3	79915	1	MSI	3	pubmed:20147293;pubmed:21896657;pubmed:27239033	4
WDR48	Q8TAF3	57599	FANCI	Q9NVI1	55215	2	APMS;MSI	2	pubmed:21896657;pubmed:27239033	4
ZFR	Q96KR1	51663	FBXW11	Q9UKB1	23291	1	MSI	3	pubmed:25900982;pubmed:25515538;pubmed:28514442	4
ZFR	Q96KR1	51663	USP45	Q70EL2	85015	2	MSI;COIP	2	pubmed:19615732;pubmed:25538220	4
ZFYVE27	Q5T4F4	118813	FKBP8	Q14318	23770	2	TWO;COIP	2	pubmed:18459960;pubmed:17082457	4
ZFYVE27	Q5T4F4	118813	RAB11A	P62491	8766	3	I;COIP;APMS	1	pubmed:17082457	4
ACO2	Q99798	50	APP	P05067	351	2	APMS;PA	1	pubmed:21832049	3
ACO2	Q99798	50	SOD1	P00441	6647	2	MSI;CX	1	pubmed:29128334	3
ALDH18A1	P54886	5832	ADRB2	P07550	154	2	MSI;COIP	1	pubmed:23798571	3
ALDH18A1	P54886	5832	CERK	Q8TCT0	64781	2	MSI;COIP	1	pubmed:26496610	3
ALDH18A1	P54886	5832	DCP1A	Q9NPI6	55802	2	MSI;COIP	1	pubmed:26496610	3
ALDH18A1	P54886	5832	GOLT1B	Q9Y3E0	51026	2	MSI;COIP	1	pubmed:26496610	3
ALDH18A1	P54886	5832	LLGL2	Q6P1M3	3993	2	MSI;COIP	1	pubmed:26496610	3
ALDH18A1	P54886	5832	MRPL58	Q14197	3396	2	MSI;COIP	1	pubmed:20186120	3
ALDH18A1	P54886	5832	MYC	P01106	4609	2	MSI;APMS	1	pubmed:17314511	3
ALDH18A1	P54886	5832	TUBGCP5	Q96RT8	114791	2	MSI;COIP	1	pubmed:26496610	3
ALDH18A1	P54886	5832	ZRANB1	Q9UGI0	54764	2	MSI;COIP	1	pubmed:19615732	3
ALS2	Q96Q42	57679	DNAAF2	Q9NVR5	55172	1	MSI	2	pubmed:26186194;pubmed:28514442	3
AMPD2	Q01433	271	CCDC198	Q9NVL8	55195	1	MSI	2	pubmed:26186194;pubmed:28514442	3
AMPD2	Q01433	271	NME7	Q9Y5B8	29922	2	MSI;APMS	1	pubmed:27173435	3
AMPD2	Q01433	271	POT1	Q9NUX5	25913	2	TWO;FT	1	pubmed:21044950	3
AMPD2	Q01433	271	YWHAB	P31946	7529	2	MSI;COIP	1	pubmed:24255178	3
AP4B1	Q9Y6B7	10717	AP4M1	O00189	9179	2	MSI;TWO	1	pubmed:10436028	3
AP4B1	Q9Y6B7	10717	AP4S1	Q9Y587	11154	2	MSI;COIP	1	pubmed:26496610	3
AP4B1	Q9Y6B7	10717	FIBP	O43427	9158	2	MSI;COIP	1	pubmed:17353931	3
AP4E1	Q9UPM8	23431	ALB	P02768	213	2	MSI;COIP	1	pubmed:15174051	3
AP4E1	Q9UPM8	23431	ARF1	P84077	375	2	TWO;APMS	1	pubmed:11707398	3
AP4E1	Q9UPM8	23431	GOLIM4	O00461	27333	2	MSI;COIP	1	pubmed:26496610	3
AP4E1	Q9UPM8	23431	LAMA1	P25391	284217	2	MSI;COIP	1	pubmed:26496610	3
AP4E1	Q9UPM8	23431	POLG2	Q9UHN1	11232	2	MSI;COIP	1	pubmed:26496610	3
AP4E1	Q9UPM8	23431	SUV39H2	Q9H5I1	79723	1	MSI	2	pubmed:26186194;pubmed:28514442	3
AP4E1	Q9UPM8	23431	TEPSIN	Q96N21	146705	2	MSI;COIP	1	pubmed:26496610	3
AP4E1	Q9UPM8	23431	TFAP2A	P05549	7020	2	MSI;COIP	1	pubmed:26496610	3
AP4E1	Q9UPM8	23431	YME1L1	Q96TA2	10730	2	MSI;COIP	1	pubmed:26496610	3
AP4M1	O00189	9179	AKT2	P31751	208	2	MSI;COIP	1	pubmed:26496610	3
AP4M1	O00189	9179	AP4B1	Q9Y6B7	10717	2	MSI;TWO	1	pubmed:10436028	3
AP4M1	O00189	9179	AP4S1	Q9Y587	11154	2	MSI;COIP	1	pubmed:26496610	3
AP4M1	O00189	9179	ARID2	Q68CP9	196528	2	MSI;COIP	1	pubmed:26496610	3
AP4M1	O00189	9179	ARPIN	Q7Z6K5	348110	2	MSI;COIP	1	pubmed:26496610	3
AP4M1	O00189	9179	CBX4	O00257	8535	2	MSI;COIP	1	pubmed:26496610	3
AP4M1	O00189	9179	GALNT2	Q10471	2590	2	MSI;COIP	1	pubmed:26496610	3
AP4M1	O00189	9179	HMGA1	P17096	3159	2	MSI;COIP	1	pubmed:26496610	3
AP4M1	O00189	9179	IMPDH2	P12268	3615	2	MSI;COIP	1	pubmed:26496610	3
AP4M1	O00189	9179	LCMT2	O60294	9836	2	MSI;COIP	1	pubmed:26496610	3
AP4M1	O00189	9179	MED31	Q9Y3C7	51003	2	MSI;COIP	1	pubmed:26496610	3
AP4M1	O00189	9179	MRPL48	Q96GC5	51642	2	MSI;COIP	1	pubmed:26496610	3
AP4M1	O00189	9179	MRPS23	Q9Y3D9	51649	2	MSI;COIP	1	pubmed:26496610	3
AP4M1	O00189	9179	NPAT	Q14207	4863	2	MSI;COIP	1	pubmed:26496610	3
AP4M1	O00189	9179	RALA	P11233	5898	2	MSI;COIP	1	pubmed:26496610	3
AP4M1	O00189	9179	TEPSIN	Q96N21	146705	2	MSI;COIP	1	pubmed:26496610	3
AP4M1	O00189	9179	TFB1M	Q8WVM0	51106	2	MSI;COIP	1	pubmed:26496610	3
AP4M1	O00189	9179	TIMM29	Q9BSF4	90580	2	MSI;COIP	1	pubmed:26496610	3
AP4M1	O00189	9179	WDR76	Q9H967	79968	2	MSI;COIP	1	pubmed:26496610	3
AP4M1	O00189	9179	ZNF318	Q5VUA4	24149	2	MSI;COIP	1	pubmed:26496610	3
AP4S1	Q9Y587	11154	AP4B1	Q9Y6B7	10717	2	MSI;COIP	1	pubmed:26496610	3
AP4S1	Q9Y587	11154	AP4M1	O00189	9179	2	MSI;COIP	1	pubmed:26496610	3
AP4S1	Q9Y587	11154	APPBP2	Q92624	10513	2	MSI;COIP	1	pubmed:26496610	3
AP4S1	Q9Y587	11154	CDC73	Q6P1J9	79577	2	MSI;COIP	1	pubmed:26496610	3
AP4S1	Q9Y587	11154	GALNT2	Q10471	2590	2	MSI;COIP	1	pubmed:26496610	3
AP4S1	Q9Y587	11154	GOLIM4	O00461	27333	2	MSI;COIP	1	pubmed:26496610	3
AP4S1	Q9Y587	11154	HLTF	Q14527	6596	2	MSI;COIP	1	pubmed:26496610	3
AP4S1	Q9Y587	11154	MECP2	P51608	4204	2	MSI;COIP	1	pubmed:26496610	3
AP4S1	Q9Y587	11154	SLC9A1	P19634	6548	2	MSI;COIP	1	pubmed:26496610	3
AP4S1	Q9Y587	11154	TEPSIN	Q96N21	146705	2	MSI;COIP	1	pubmed:26496610	3
AP4S1	Q9Y587	11154	TIMM29	Q9BSF4	90580	2	MSI;COIP	1	pubmed:26496610	3
AP5Z1	O43299	9907	FOXK1	P85037	221937	2	MSI;APMS	1	pubmed:25609649	3
AP5Z1	O43299	9907	IRF2	P14316	3660	2	MSI;COIP	1	pubmed:21903422	3
ARL6IP1	Q15041	23204	ACSF2	Q96CM8	80221	1	TWO	2	pubmed:21516116;pubmed:25416956	3
ARL6IP1	Q15041	23204	DIABLO	Q9NR28	56616	1	TWO	2	pubmed:25416956;pubmed:26871637	3
ARL6IP1	Q15041	23204	FXR2	P51116	9513	1	TWO	2	pubmed:16189514;pubmed:19060904	3
ARL6IP1	Q15041	23204	SHMT2	P34897	6472	1	TWO	2	pubmed:25416956;pubmed:26871637	3
ARL6IP1	Q15041	23204	SNX1	Q13596	6642	1	TWO	2	pubmed:25416956;pubmed:21516116	3
ARL6IP1	Q15041	23204	SUCLA2	Q9P2R7	8803	1	TWO	2	pubmed:25416956;pubmed:26871637	3
ATL1	Q8WXF7	51062	TMED2	Q15363	10959	2	I;COIP	1	pubmed:17321752	3
ATP13A2	Q9NQ11	23400	ACKR3	P25106	57007	2	TWO;REC	1	pubmed:22645275	3
ATP13A2	Q9NQ11	23400	ATL3	Q6DD88	25923	2	MSI;COIP	1	pubmed:26496610	3
ATP13A2	Q9NQ11	23400	ATP5MC2	Q06055	517	2	TWO;REC	1	pubmed:22645275	3
ATP13A2	Q9NQ11	23400	CCKBR	P32239	887	2	TWO;REC	1	pubmed:22645275	3
ATP13A2	Q9NQ11	23400	COL1A1	P02452	1277	2	TWO;REC	1	pubmed:22645275	3
ATP13A2	Q9NQ11	23400	CXCR4	P61073	7852	2	TWO;REC	1	pubmed:22645275	3
ATP13A2	Q9NQ11	23400	CYGB	Q8WWM9	114757	2	TWO;REC	1	pubmed:22645275	3
ATP13A2	Q9NQ11	23400	DCAF7	P61962	10238	2	TWO;REC	1	pubmed:22645275	3
ATP13A2	Q9NQ11	23400	EMC7	Q9NPA0	56851	2	TWO;REC	1	pubmed:22645275	3
ATP13A2	Q9NQ11	23400	F2R	P25116	2149	2	TWO;REC	1	pubmed:22645275	3
ATP13A2	Q9NQ11	23400	FAM111B	Q6SJ93	374393	2	TWO;REC	1	pubmed:22645275	3
ATP13A2	Q9NQ11	23400	FAM192A	Q9GZU8	80011	2	TWO;REC	1	pubmed:22645275	3
ATP13A2	Q9NQ11	23400	FAM8A1	Q9UBU6	51439	2	TWO;REC	1	pubmed:22645275	3
ATP13A2	Q9NQ11	23400	FKBP8	Q14318	23770	2	TWO;REC	1	pubmed:22645275	3
ATP13A2	Q9NQ11	23400	FUNDC2	Q9BWH2	65991	2	TWO;REC	1	pubmed:22645275	3
ATP13A2	Q9NQ11	23400	GPR21	Q99679	2844	2	TWO;REC	1	pubmed:22645275	3
ATP13A2	Q9NQ11	23400	HIPK1	Q86Z02	204851	2	TWO;REC	1	pubmed:22645275	3
ATP13A2	Q9NQ11	23400	HLA-DPA1	P20036	3113	1	MSI	2	pubmed:26186194;pubmed:28514442	3
ATP13A2	Q9NQ11	23400	ICAM2	P13598	3384	2	TWO;REC	1	pubmed:22645275	3
ATP13A2	Q9NQ11	23400	LMAN2	Q12907	10960	2	TWO;REC	1	pubmed:22645275	3
ATP13A2	Q9NQ11	23400	LRP6	O75581	4040	2	TWO;REC	1	pubmed:22645275	3
ATP13A2	Q9NQ11	23400	MCOLN3	Q8TDD5	55283	1	MSI	2	pubmed:26186194;pubmed:28514442	3
ATP13A2	Q9NQ11	23400	MEX3B	Q6ZN04	84206	2	TWO;REC	1	pubmed:22645275	3
ATP13A2	Q9NQ11	23400	MYCBP2	O75592	23077	2	TWO;REC	1	pubmed:22645275	3
ATP13A2	Q9NQ11	23400	MYH9	P35579	4627	2	MSI;COIP	1	pubmed:26496610	3
ATP13A2	Q9NQ11	23400	NPY1R	P25929	4886	2	TWO;REC	1	pubmed:22645275	3
ATP13A2	Q9NQ11	23400	OCA2	Q04671	4948	2	TWO;REC	1	pubmed:22645275	3
ATP13A2	Q9NQ11	23400	OSTC	Q9NRP0	58505	2	TWO;REC	1	pubmed:22645275	3
ATP13A2	Q9NQ11	23400	PCDHB10	Q9UN67	56126	2	TWO;REC	1	pubmed:22645275	3
ATP13A2	Q9NQ11	23400	PCMTD2	Q9NV79	55251	2	TWO;REC	1	pubmed:22645275	3
ATP13A2	Q9NQ11	23400	PDIA6	Q15084	10130	2	TWO;REC	1	pubmed:22645275	3
ATP13A2	Q9NQ11	23400	PEX19	P40855	5824	1	MSI	2	pubmed:26186194;pubmed:28514442	3
ATP13A2	Q9NQ11	23400	PTH1R	Q03431	5745	1	MSI	2	pubmed:26186194;pubmed:28514442	3
ATP13A2	Q9NQ11	23400	SEC61B	P60468	10952	2	TWO;REC	1	pubmed:22645275	3
ATP13A2	Q9NQ11	23400	SLC39A4	Q6P5W5	55630	1	MSI	2	pubmed:26186194;pubmed:28514442	3
ATP13A2	Q9NQ11	23400	SPCS2	Q15005	9789	2	TWO;REC	1	pubmed:22645275	3
ATP13A2	Q9NQ11	23400	TSPAN14	Q8NG11	81619	2	TWO;REC	1	pubmed:22645275	3
ATP13A2	Q9NQ11	23400	UBE2J2	Q8N2K1	118424	2	TWO;REC	1	pubmed:22645275	3
ATP13A2	Q9NQ11	23400	VAMP2	P63027	6844	2	TWO;REC	1	pubmed:22645275	3
ATP13A2	Q9NQ11	23400	WDR5B	Q86VZ2	54554	2	TWO;REC	1	pubmed:22645275	3
ATP13A2	Q9NQ11	23400	WDR83OS	Q9Y284	51398	2	TWO;REC	1	pubmed:22645275	3
B4GALNT1	Q00973	2583	ITM2B	Q9Y287	9445	1	MSI	2	pubmed:26186194;pubmed:28514442	3
BICD2	Q8TD16	23299	BORCS6	Q96GS4	54785	1	MSI	2	pubmed:26186194;pubmed:28514442	3
BICD2	Q8TD16	23299	CORO1A	P31146	11151	1	MSI	2	pubmed:26186194;pubmed:28514442	3
BICD2	Q8TD16	23299	DYNC1H1	Q14204	1778	1	MSI	2	pubmed:11483508;pubmed:22956769	3
BICD2	Q8TD16	23299	DYNC1I1	O14576	1780	1	MSI	2	pubmed:11483508;pubmed:22956769	3
BICD2	Q8TD16	23299	ORC6	Q9Y5N6	23594	1	MSI	2	pubmed:26186194;pubmed:28514442	3
BICD2	Q8TD16	23299	ZRANB1	Q9UGI0	54764	2	MSI;COIP	1	pubmed:19615732	3
BSCL2	Q96G97	26580	CD47	Q08722	961	1	MSI	2	pubmed:26186194;pubmed:28514442	3
BSCL2	Q96G97	26580	CHPT1	Q8WUD6	56994	1	MSI	2	pubmed:26186194;pubmed:28514442	3
BSCL2	Q96G97	26580	DNAJC13	O75165	23317	1	MSI	2	pubmed:26186194;pubmed:28514442	3
BSCL2	Q96G97	26580	GABRE	P78334	2564	1	MSI	2	pubmed:26186194;pubmed:28514442	3
BSCL2	Q96G97	26580	GLRA2	P23416	2742	1	MSI	2	pubmed:26186194;pubmed:28514442	3
BSCL2	Q96G97	26580	HDGFL3	Q9Y3E1	50810	1	MSI	2	pubmed:26186194;pubmed:28514442	3
BSCL2	Q96G97	26580	POM121	Q96HA1	9883	1	MSI	2	pubmed:26186194;pubmed:28514442	3
BSCL2	Q96G97	26580	SLC35B2	Q8TB61	347734	1	MSI	2	pubmed:26186194;pubmed:28514442	3
BSCL2	Q96G97	26580	SLC39A3	Q9BRY0	29985	1	MSI	2	pubmed:26186194;pubmed:28514442	3
BSCL2	Q96G97	26580	SMIM3	Q9BZL3	85027	1	TWO	2	pubmed:16189514;pubmed:25416956	3
BSCL2	Q96G97	26580	TMEM19	Q96HH6	55266	1	TWO	2	pubmed:16189514;pubmed:25416956	3
BSCL2	Q96G97	26580	TMEM25	Q86YD3	84866	1	MSI	2	pubmed:26186194;pubmed:28514442	3
BSCL2	Q96G97	26580	TMPPE	Q6ZT21	643853	1	MSI	2	pubmed:26186194;pubmed:28514442	3
BSCL2	Q96G97	26580	TSPAN17	Q96FV3	26262	1	MSI	2	pubmed:26186194;pubmed:28514442	3
BSCL2	Q96G97	26580	TSPAN5	P62079	10098	1	MSI	2	pubmed:26186194;pubmed:28514442	3
BSCL2	Q96G97	26580	ZDHHC17	Q8IUH5	23390	1	MSI	2	pubmed:26186194;pubmed:28514442	3
C12orf65	Q9H3J6	91574	MYLK2	Q9H1R3	85366	1	MSI	2	pubmed:26186194;pubmed:28514442	3
C19orf12	Q9NSK7	83636	IKBKG	Q9Y6K9	8517	2	APMS;PA	1	pubmed:20098747	3
CAPN1	P07384	823	ANKRD17	O75179	26057	2	MSI;COIP	1	pubmed:26496610	3
CAPN1	P07384	823	ARRB2	P32121	409	2	MSI;COIP	1	pubmed:17620599	3
CAPN1	P07384	823	CAPNS2	Q96L46	84290	1	MSI	2	pubmed:26186194;pubmed:28514442	3
CAPN1	P07384	823	CARS2	Q9HA77	79587	2	MSI;COIP	1	pubmed:26496610	3
CAPN1	P07384	823	COG1	Q8WTW3	9382	2	MSI;COIP	1	pubmed:26496610	3
CAPN1	P07384	823	F2R	P25116	2149	2	I;PX	1	pubmed:25241761	3
CAPN1	P07384	823	FANCA	O15360	2175	2	MSI;TWO	1	pubmed:20518497	3
CAPN1	P07384	823	FANCG	O15287	2189	2	MSI;TWO	1	pubmed:20518497	3
CAPN1	P07384	823	GRIN2B	Q13224	2904	2	I;PX	1	pubmed:25241761	3
CAPN1	P07384	823	KATNA1	O75449	11104	2	MSI;COIP	1	pubmed:26496610	3
CAPN1	P07384	823	KNG1	P01042	3827	1	MSI	2	pubmed:26186194;pubmed:28514442	3
CAPN1	P07384	823	LGALS3	P17931	3958	1	MSI	2	pubmed:26186194;pubmed:28514442	3
CAPN1	P07384	823	POLA2	Q14181	23649	2	MSI;COIP	1	pubmed:26496610	3
CAPN1	P07384	823	PSEN2	P49810	5664	2	TWO;MSI	1	pubmed:9852298	3
CCDC50	Q8IVM0	152137	LIMA1	Q9UHB6	51474	2	MSI;COIP	1	pubmed:26496610	3
CCDC50	Q8IVM0	152137	MYH9	P35579	4627	2	MSI;COIP	1	pubmed:26496610	3
CCDC50	Q8IVM0	152137	UBB	P0CG47	7314	2	TWO;APMS	1	pubmed:18029035	3
CCT5	P48643	22948	ACTR2	P61160	10097	2	MSI;COIP	1	pubmed:26496610	3
CCT5	P48643	22948	AGO4	Q9HCK5	192670	2	MSI;COIP	1	pubmed:19167051	3
CCT5	P48643	22948	ARMC6	Q6NXE6	93436	2	MSI;COIP	1	pubmed:26496610	3
CCT5	P48643	22948	ATF2	P15336	1386	2	MSI;COIP	1	pubmed:22304920	3
CCT5	P48643	22948	CDC5L	Q99459	988	2	MSI;COIP	1	pubmed:20467437	3
CCT5	P48643	22948	CDK1	P06493	983	2	MSI;COIP	1	pubmed:26496610	3
CCT5	P48643	22948	CTTNBP2	Q8WZ74	83992	2	MSI;COIP	1	pubmed:18782753	3
CCT5	P48643	22948	DDB2	Q92466	1643	2	MSI;COIP	1	pubmed:26496610	3
CCT5	P48643	22948	FN1	P02751	2335	2	MSI;CX	1	pubmed:19738201	3
CCT5	P48643	22948	H2AFX	P16104	3014	2	MSI;COIP	1	pubmed:20000738	3
CCT5	P48643	22948	IRAK1	P51617	3654	2	MSI;COIP	1	pubmed:25852190	3
CCT5	P48643	22948	KBTBD7	Q8WVZ9	84078	2	MSI;COIP	1	pubmed:26496610	3
CCT5	P48643	22948	KIF21A	Q7Z4S6	55605	2	MSI;COIP	1	pubmed:26496610	3
CCT5	P48643	22948	MAPT	P10636	4137	1	COIP	2	pubmed:26269332;pubmed:26402096	3
CCT5	P48643	22948	MOB4	Q9Y3A3	25843	2	MSI;COIP	1	pubmed:18782753	3
CCT5	P48643	22948	MYC	P01106	4609	2	MSI;APMS	1	pubmed:17314511	3
CCT5	P48643	22948	NIPSNAP1	Q9BPW8	8508	2	MSI;COIP	1	pubmed:26496610	3
CCT5	P48643	22948	NSMAF	Q92636	8439	2	MSI;COIP	1	pubmed:26496610	3
CCT5	P48643	22948	PDK3	Q15120	5165	2	MSI;COIP	1	pubmed:26496610	3
CCT5	P48643	22948	PEX7	O00628	5191	1	MSI	2	pubmed:26186194;pubmed:28514442	3
CCT5	P48643	22948	PRPF4	O43172	9128	2	MSI;COIP	1	pubmed:26496610	3
CCT5	P48643	22948	PTPA	Q15257	5524	2	MSI;COIP	1	pubmed:19156129	3
CCT5	P48643	22948	RFWD3	Q6PCD5	55159	2	MSI;COIP	1	pubmed:26496610	3
CCT5	P48643	22948	SEH1L	Q96EE3	81929	2	MSI;COIP	1	pubmed:26496610	3
CCT5	P48643	22948	SGK2	Q9HBY8	10110	2	MSI;COIP	1	pubmed:25852190	3
CCT5	P48643	22948	SNW1	Q13573	22938	2	MSI;COIP	1	pubmed:20467437	3
CCT5	P48643	22948	SSSCA1	O60232	10534	1	TWO	2	pubmed:16189514;pubmed:25416956	3
CCT5	P48643	22948	STK24	Q9Y6E0	8428	2	MSI;COIP	1	pubmed:18782753	3
CCT5	P48643	22948	THEG	Q9P2T0	51298	2	MSI;TWO	1	pubmed:10747865	3
CCT5	P48643	22948	TRAF3IP3	Q9Y228	80342	2	MSI;COIP	1	pubmed:18782753	3
CCT5	P48643	22948	TSSK6	Q9BXA6	83983	2	MSI;COIP	1	pubmed:25852190	3
CCT5	P48643	22948	TUBA1A	Q71U36	7846	1	APMS	2	pubmed:29568061;pubmed:27291054	3
CCT5	P48643	22948	TUBA1C	Q9BQE3	84790	2	MSI;COIP	1	pubmed:26496610	3
CCT5	P48643	22948	TYK2	P29597	7297	2	MSI;COIP	1	pubmed:25852190	3
CCT5	P48643	22948	VHL	P40337	7428	1	MSI	2	pubmed:21942715;pubmed:17339318	3
DDHD1	Q8NEL9	80821	DYNLL1	P63167	8655	2	MSI;APMS	1	pubmed:27173435	3
DDHD1	Q8NEL9	80821	DYNLL2	Q96FJ2	140735	2	MSI;APMS	1	pubmed:27173435	3
DDHD2	O94830	23259	APP	P05067	351	2	APMS;PA	1	pubmed:21832049	3
DDHD2	O94830	23259	BLVRA	P53004	644	1	MSI	2	pubmed:26186194;pubmed:28514442	3
DDHD2	O94830	23259	C2orf68	Q2NKX9	388969	1	MSI	2	pubmed:26186194;pubmed:28514442	3
DDHD2	O94830	23259	SEC23IP	Q9Y6Y8	11196	1	MSI	2	pubmed:26186194;pubmed:28514442	3
DSTYK	Q6XUX3	25778	ARHGAP25	P42331	9938	1	MSI	2	pubmed:26186194;pubmed:28514442	3
DSTYK	Q6XUX3	25778	ATP5F1	P24539	515	2	MSI;COIP	1	pubmed:17353931	3
DSTYK	Q6XUX3	25778	CDK13	Q14004	8621	1	MSI	2	pubmed:26186194;pubmed:28514442	3
DSTYK	Q6XUX3	25778	CEP170	Q5SW79	9859	1	MSI	2	pubmed:26186194;pubmed:28514442	3
DSTYK	Q6XUX3	25778	CLTC	Q00610	1213	2	MSI;COIP	1	pubmed:26496610	3
DSTYK	Q6XUX3	25778	CTDSP1	Q9GZU7	58190	1	MSI	2	pubmed:26186194;pubmed:28514442	3
DSTYK	Q6XUX3	25778	DCAF15	Q66K64	90379	1	MSI	2	pubmed:26186194;pubmed:28514442	3
DSTYK	Q6XUX3	25778	DDT	P30046	1652	2	MSI;COIP	1	pubmed:17353931	3
DSTYK	Q6XUX3	25778	HSPE1	P61604	3336	2	MSI;COIP	1	pubmed:17353931	3
DSTYK	Q6XUX3	25778	IKBKE	Q14164	9641	2	MSI;COIP	1	pubmed:17353931	3
DSTYK	Q6XUX3	25778	LSM12	Q3MHD2	124801	2	MSI;COIP	1	pubmed:17353931	3
DSTYK	Q6XUX3	25778	MAD2L1	Q13257	4085	2	MSI;COIP	1	pubmed:17353931	3
DSTYK	Q6XUX3	25778	MTPN	P58546	136319	2	MSI;COIP	1	pubmed:17353931	3
DSTYK	Q6XUX3	25778	PSMB1	P20618	5689	2	MSI;COIP	1	pubmed:17353931	3
DSTYK	Q6XUX3	25778	PSMB3	P49720	5691	2	MSI;COIP	1	pubmed:17353931	3
DSTYK	Q6XUX3	25778	RAB14	P61106	51552	2	MSI;COIP	1	pubmed:17353931	3
DSTYK	Q6XUX3	25778	RAB5C	P51148	5878	2	MSI;COIP	1	pubmed:17353931	3
DSTYK	Q6XUX3	25778	RPS9	P46781	6203	2	MSI;COIP	1	pubmed:17353931	3
DSTYK	Q6XUX3	25778	UBE2K	P61086	3093	2	MSI;COIP	1	pubmed:17353931	3
ERLIN1	O75477	10613	ADRA1D	P25100	146	2	MSI;APMS	1	pubmed:18468998	3
ERLIN1	O75477	10613	COX15	Q7KZN9	1355	2	MSI;CX	1	pubmed:29128334	3
ERLIN1	O75477	10613	DBN1	Q16643	1627	2	MSI;COIP	1	pubmed:26496610	3
ERLIN1	O75477	10613	GOLT1B	Q9Y3E0	51026	2	MSI;COIP	1	pubmed:26496610	3
ERLIN1	O75477	10613	MYEF2	Q9P2K5	50804	2	MSI;COIP	1	pubmed:26496610	3
ERLIN1	O75477	10613	PKN2	Q16513	5586	2	MSI;COIP	1	pubmed:26496610	3
ERLIN1	O75477	10613	RAB7A	P51149	7879	2	MSI;COIP	1	pubmed:26496610	3
ERLIN1	O75477	10613	STOM	P27105	2040	2	MSI;APMS	1	pubmed:27173435	3
ERLIN1	O75477	10613	SUZ12	Q15022	23512	2	MSI;COIP	1	pubmed:24457600	3
ERLIN1	O75477	10613	TMEM63B	Q5T3F8	55362	2	MSI;COIP	1	pubmed:26496610	3
ERLIN1	O75477	10613	VAPA	Q9P0L0	9218	2	MSI;COIP	1	pubmed:26496610	3
ERLIN1	O75477	10613	VDAC1	P21796	7416	2	MSI;CX	1	pubmed:29128334	3
ERLIN1	O75477	10613	XRCC3	O43542	7517	2	MSI;COIP	1	pubmed:26496610	3
ERLIN2	O94905	11160	ADRA1D	P25100	146	2	MSI;APMS	1	pubmed:18468998	3
ERLIN2	O94905	11160	AMIGO1	Q86WK6	57463	1	MSI	2	pubmed:26186194;pubmed:28514442	3
ERLIN2	O94905	11160	ATP2A2	P16615	488	2	MSI;APMS	1	pubmed:21343306	3
ERLIN2	O94905	11160	CACNA2D1	P54289	781	1	MSI	2	pubmed:26186194;pubmed:28514442	3
ERLIN2	O94905	11160	CCDC47	Q96A33	57003	2	MSI;APMS	1	pubmed:21343306	3
ERLIN2	O94905	11160	CD109	Q6YHK3	135228	1	MSI	2	pubmed:26186194;pubmed:28514442	3
ERLIN2	O94905	11160	COX15	Q7KZN9	1355	2	MSI;CX	1	pubmed:29128334	3
ERLIN2	O94905	11160	CSE1L	P55060	1434	2	MSI;APMS	1	pubmed:21343306	3
ERLIN2	O94905	11160	FKBP14	Q9NWM8	55033	1	MSI	2	pubmed:26186194;pubmed:28514442	3
ERLIN2	O94905	11160	FN1	P02751	2335	2	MSI;CX	1	pubmed:19738201	3
ERLIN2	O94905	11160	GOLT1B	Q9Y3E0	51026	2	MSI;COIP	1	pubmed:26496610	3
ERLIN2	O94905	11160	GSTM5	P46439	2949	1	MSI	2	pubmed:26186194;pubmed:28514442	3
ERLIN2	O94905	11160	HAX1	O00165	10456	2	MSI;APMS	1	pubmed:21343306	3
ERLIN2	O94905	11160	HDAC11	Q96DB2	79885	2	MSI;COIP	1	pubmed:23752268	3
ERLIN2	O94905	11160	HSP90B1	P14625	7184	2	MSI;APMS	1	pubmed:21343306	3
ERLIN2	O94905	11160	MRPL58	Q14197	3396	2	MSI;COIP	1	pubmed:20186120	3
ERLIN2	O94905	11160	RAB7A	P51149	7879	2	MSI;COIP	1	pubmed:26496610	3
ERLIN2	O94905	11160	RHOT1	Q8IXI2	55288	2	MSI;APMS	1	pubmed:21343306	3
ERLIN2	O94905	11160	RIC3	Q7Z5B4	79608	1	MSI	2	pubmed:26186194;pubmed:28514442	3
ERLIN2	O94905	11160	RNF139	Q8WU17	11236	2	MSI;COIP	1	pubmed:21343306	3
ERLIN2	O94905	11160	RNF170	Q96K19	81790	1	MSI	2	pubmed:25882839;pubmed:28514442	3
ERLIN2	O94905	11160	RNF185	Q96GF1	91445	1	MSI	2	pubmed:17558393;pubmed:24019521	3
ERLIN2	O94905	11160	SCAP	Q12770	22937	1	MSI	2	pubmed:22690709;pubmed:24217618	3
ERLIN2	O94905	11160	SEC61B	P60468	10952	2	MSI;APMS	1	pubmed:21343306	3
ERLIN2	O94905	11160	SOAT1	P35610	6646	2	MSI;CX	1	pubmed:29128334	3
ERLIN2	O94905	11160	SRPRB	Q9Y5M8	58477	2	MSI;APMS	1	pubmed:21343306	3
ERLIN2	O94905	11160	STOM	P27105	2040	2	MSI;APMS	1	pubmed:27173435	3
ERLIN2	O94905	11160	TCP1	P17987	6950	2	MSI;APMS	1	pubmed:21343306	3
ERLIN2	O94905	11160	TIMM50	Q3ZCQ8	92609	2	MSI;APMS	1	pubmed:21343306	3
ERLIN2	O94905	11160	TMEM63B	Q5T3F8	55362	2	MSI;COIP	1	pubmed:26496610	3
ERLIN2	O94905	11160	TRIM28	Q13263	10155	2	MSI;APMS	1	pubmed:21343306	3
ERLIN2	O94905	11160	UBC	P0CG48	7316	1	MSI	2	pubmed:16196087;pubmed:21343306	3
ERLIN2	O94905	11160	VAPA	Q9P0L0	9218	2	MSI;COIP	1	pubmed:26496610	3
ERLIN2	O94905	11160	VDAC1	P21796	7416	2	MSI;CX	1	pubmed:29128334	3
EXOSC3	Q9NQT5	51010	AICDA	Q9GZX7	57379	2	MSI;COIP	1	pubmed:21255825	3
EXOSC3	Q9NQT5	51010	C1D	Q13901	10438	1	MSI	2	pubmed:26186194;pubmed:28514442	3
EXOSC3	Q9NQT5	51010	COL4A3BP	Q9Y5P4	10087	1	MSI	2	pubmed:26186194;pubmed:28514442	3
EXOSC3	Q9NQT5	51010	HDGF	P51858	3068	2	MSI;APMS	1	pubmed:21907836	3
EXOSC3	Q9NQT5	51010	MLLT3	P42568	4300	1	MSI	2	pubmed:26186194;pubmed:28514442	3
EXOSC3	Q9NQT5	51010	MTREX	P42285	23517	1	MSI	2	pubmed:26186194;pubmed:28514442	3
EXOSC3	Q9NQT5	51010	ZCCHC8	Q6NZY4	55596	1	MSI	2	pubmed:26186194;pubmed:28514442	3
FARS2	O95363	10667	CHST15	Q7LFX5	51363	2	MSI;COIP	1	pubmed:26496610	3
FARS2	O95363	10667	G3BP2	Q9UN86	9908	2	MSI;COIP	1	pubmed:19615732	3
FARS2	O95363	10667	GAMT	Q14353	2593	1	MSI	2	pubmed:26186194;pubmed:28514442	3
FARS2	O95363	10667	HIST1H1A	Q02539	3024	1	MSI	2	pubmed:26186194;pubmed:28514442	3
FARS2	O95363	10667	HNRNPA1	P09651	3178	1	MSI	2	pubmed:26186194;pubmed:28514442	3
FARS2	O95363	10667	MRPL58	Q14197	3396	2	MSI;COIP	1	pubmed:20186120	3
FARS2	O95363	10667	NEDD1	Q8NHV4	121441	2	MSI;COIP	1	pubmed:26496610	3
FARS2	O95363	10667	STAT5A	P42229	6776	2	MSI;COIP	1	pubmed:26496610	3
FARS2	O95363	10667	TOMM40	O96008	10452	2	MSI;COIP	1	pubmed:26496610	3
FARS2	O95363	10667	USP45	Q70EL2	85015	2	MSI;COIP	1	pubmed:19615732	3
GAD1	Q99259	2571	AGTRAP	Q6RW13	57085	1	TWO	2	pubmed:25416956;pubmed:26871637	3
GAD1	Q99259	2571	HAAO	P46952	23498	1	TWO	2	pubmed:16189514;pubmed:25416956	3
GBA2	Q9HCG7	57704	AFG3L2	Q9Y4W6	10939	2	MSI;COIP	1	pubmed:26496610	3
GBA2	Q9HCG7	57704	APP	P05067	351	2	APMS;PA	1	pubmed:21832049	3
GBA2	Q9HCG7	57704	BAG5	Q9UL15	9529	2	MSI;COIP	1	pubmed:26496610	3
GBA2	Q9HCG7	57704	LAMTOR5	O43504	10542	2	MSI;COIP	1	pubmed:26496610	3
GBA2	Q9HCG7	57704	MRPL44	Q9H9J2	65080	2	MSI;COIP	1	pubmed:26496610	3
GBA2	Q9HCG7	57704	PPFIA1	Q13136	8500	2	MSI;COIP	1	pubmed:26496610	3
GBA2	Q9HCG7	57704	SRP68	Q9UHB9	6730	2	MSI;COIP	1	pubmed:26496610	3
GJC2	P02768	213	ALB	Q5T442	57165	2	MSI;COIP	1	pubmed:15174051	3
HACE1	Q8IYU2	57531	IRF7	Q92985	3665	2	MSI;COIP	1	pubmed:21903422	3
HSPD1	P10809	3329	ATF2	P15336	1386	2	MSI;COIP	1	pubmed:22304920	3
HSPD1	P10809	3329	BCOR	Q6W2J9	54880	2	MSI;COIP	1	pubmed:26496610	3
HSPD1	P10809	3329	CASP3	P42574	836	1	MSI	2	pubmed:10205158;pubmed:10205159	3
HSPD1	P10809	3329	CDC5L	Q99459	988	2	MSI;COIP	1	pubmed:20467437	3
HSPD1	P10809	3329	CDH1	P12830	999	2	MSI;SPR	1	pubmed:16212417	3
HSPD1	P10809	3329	CDKN2AIP	Q9NXV6	55602	2	MSI;COIP	1	pubmed:26496610	3
HSPD1	P10809	3329	CEP70	Q8NHQ1	80321	1	TWO	2	pubmed:25416956;pubmed:26871637	3
HSPD1	P10809	3329	CFTR	P13569	1080	2	MSI;COIP	1	pubmed:17110338	3
HSPD1	P10809	3329	CLU	P10909	1191	2	MSI;APMS	1	pubmed:22012253	3
HSPD1	P10809	3329	CUL3	Q13618	8452	1	MSI	2	pubmed:12684064;pubmed:21145461	3
HSPD1	P10809	3329	DCAF5	Q96JK2	8816	1	MSI	2	pubmed:26186194;pubmed:28514442	3
HSPD1	P10809	3329	DCLRE1B	Q9H816	64858	2	MSI;COIP	1	pubmed:26496610	3
HSPD1	P10809	3329	DDB2	Q92466	1643	2	MSI;COIP	1	pubmed:26496610	3
HSPD1	P10809	3329	DIABLO	Q9NR28	56616	1	CS	2	pubmed:21274005;pubmed:20627101	3
HSPD1	P10809	3329	ERG	P11308	2078	2	MSI;APMS	1	pubmed:24591637	3
HSPD1	P10809	3329	ESR1	P03372	2099	1	MSI	2	pubmed:26389696;pubmed:21182205	3
HSPD1	P10809	3329	FBXO17	Q96EF6	115290	1	MSI	2	pubmed:26186194;pubmed:28514442	3
HSPD1	P10809	3329	FBXO7	Q9Y3I1	25793	2	MSI;COIP	1	pubmed:26496610	3
HSPD1	P10809	3329	GBA	P04062	2629	2	MSI;COIP	1	pubmed:26496610	3
HSPD1	P10809	3329	HMG20A	Q9NP66	10363	2	MSI;COIP	1	pubmed:26496610	3
HSPD1	P10809	3329	ISG15	P05161	9636	2	MSI;COIP	1	pubmed:16009940	3
HSPD1	P10809	3329	LAMB3	Q13751	3914	2	MSI;COIP	1	pubmed:26496610	3
HSPD1	P10809	3329	LRRC28	Q86X40	123355	1	MSI	2	pubmed:26186194;pubmed:28514442	3
HSPD1	P10809	3329	MFHAS1	Q9Y4C4	9258	2	COIP;MSI	1	pubmed:24286120	3
HSPD1	P10809	3329	MRPL58	Q14197	3396	2	MSI;COIP	1	pubmed:20186120	3
HSPD1	P10809	3329	MYC	P01106	4609	2	MSI;APMS	1	pubmed:17314511	3
HSPD1	P10809	3329	OXNAD1	Q96HP4	92106	1	MSI	2	pubmed:26186194;pubmed:28514442	3
HSPD1	P10809	3329	PLG	P00747	5340	2	APMS;FW	1	pubmed:17206383	3
HSPD1	P10809	3329	QTRT1	Q9BXR0	81890	1	MSI	2	pubmed:26186194;pubmed:28514442	3
HSPD1	P10809	3329	RAD52	P43351	5893	2	MSI;COIP	1	pubmed:19338310	3
HSPD1	P10809	3329	RFWD3	Q6PCD5	55159	2	MSI;COIP	1	pubmed:26496610	3
HSPD1	P10809	3329	SIRT1	Q96EB6	23411	2	MSI;APMS	1	pubmed:19343720	3
HSPD1	P10809	3329	SLC25A41	Q8N5S1	284427	1	MSI	2	pubmed:26186194;pubmed:28514442	3
HSPD1	P10809	3329	SNW1	Q13573	22938	2	MSI;COIP	1	pubmed:20467437	3
HSPD1	P10809	3329	SPART	Q8N0X7	23111	2	MSI;APMS	1	pubmed:19765186	3
HSPD1	P10809	3329	TAZ	Q16635	6901	1	MSI	2	pubmed:26186194;pubmed:28514442	3
HSPD1	P10809	3329	THBS3	P49746	7059	1	MSI	2	pubmed:26186194;pubmed:28514442	3
HSPD1	P10809	3329	TMCC2	O75069	9911	1	TWO	2	pubmed:25416956;pubmed:25910212	3
HSPD1	P10809	3329	TTC39B	Q5VTQ0	158219	1	MSI	2	pubmed:26186194;pubmed:28514442	3
HSPD1	P10809	3329	TUBA1C	Q9BQE3	84790	2	MSI;COIP	1	pubmed:26496610	3
HSPD1	P10809	3329	UBC	P0CG48	7316	1	MSI	2	pubmed:16196087;pubmed:17550899	3
HSPD1	P10809	3329	XRCC3	O43542	7517	2	MSI;COIP	1	pubmed:26496610	3
IBA57	Q5T440	200205	LUC7L	Q9NQ29	55692	1	MSI	2	pubmed:26186194;pubmed:28514442	3
IBA57	Q5T440	200205	MRRF	Q96E11	92399	1	MSI	2	pubmed:26186194;pubmed:28514442	3
IBA57	Q5T440	200205	OXLD1	Q5BKU9	339229	1	MSI	2	pubmed:26186194;pubmed:28514442	3
IFIH1	Q9BYX4	64135	APP	P05067	351	2	APMS;PA	1	pubmed:21832049	3
IFIH1	Q9BYX4	64135	G3BP1	Q13283	10146	2	MSI;COIP	1	pubmed:26496610	3
IFIH1	Q9BYX4	64135	IDE	P14735	3416	2	MSI;COIP	1	pubmed:21903422	3
IFIH1	Q9BYX4	64135	PCBP2	Q15366	5094	2	MSI;COIP	1	pubmed:19881509	3
IFIH1	Q9BYX4	64135	RNF125	Q96EQ8	54941	2	COIP;E	1	pubmed:17460044	3
IFIH1	Q9BYX4	64135	TSPAN6	O43657	7105	2	MSI;COIP	1	pubmed:22908223	3
IFIH1	Q9BYX4	64135	USP3	Q9Y6I4	9960	2	MSI;E	1	pubmed:24366338	3
KCNA2	P16389	3737	DLG4	P78352	1742	2	TWO;APMS	1	pubmed:12435606	3
KCNA2	P16389	3737	KCNA5	P22460	3741	1	MSI	2	pubmed:12815189;pubmed:11149959	3
KCNA2	P16389	3737	PTPRA	P18433	5786	2	MSI;APMS	1	pubmed:9878055	3
KIDINS220	Q9ULH0	57498	ATP6AP2	O75787	10159	2	MSI;COIP	1	pubmed:26496610	3
KIDINS220	Q9ULH0	57498	CEACAM21	Q3KPI0	90273	1	MSI	2	pubmed:26186194;pubmed:28514442	3
KIDINS220	Q9ULH0	57498	CGRRF1	Q99675	10668	1	MSI	2	pubmed:26186194;pubmed:28514442	3
KIDINS220	Q9ULH0	57498	CLTC	Q00610	1213	2	MSI;COIP	1	pubmed:26496610	3
KIDINS220	Q9ULH0	57498	EVA1C	P58658	59271	1	MSI	2	pubmed:26186194;pubmed:28514442	3
KIDINS220	Q9ULH0	57498	FAF2	Q96CS3	23197	1	MSI	2	pubmed:26186194;pubmed:28514442	3
KIDINS220	Q9ULH0	57498	FN1	P02751	2335	2	MSI;CX	1	pubmed:19738201	3
KIDINS220	Q9ULH0	57498	GAK	O14976	2580	2	MSI;COIP	1	pubmed:26496610	3
KIDINS220	Q9ULH0	57498	GOLT1B	Q9Y3E0	51026	2	MSI;COIP	1	pubmed:26496610	3
KIDINS220	Q9ULH0	57498	GTSE1	Q9NYZ3	51512	2	MSI;COIP	1	pubmed:26496610	3
KIDINS220	Q9ULH0	57498	KIF5B	P33176	3799	2	MSI;COIP	1	pubmed:26496610	3
KIDINS220	Q9ULH0	57498	MYC	P01106	4609	2	APMS;DT	1	pubmed:20195357	3
KIDINS220	Q9ULH0	57498	MYEF2	Q9P2K5	50804	2	MSI;COIP	1	pubmed:26496610	3
KIDINS220	Q9ULH0	57498	PDHA1	P08559	5160	2	MSI;CX	1	pubmed:29128334	3
KIDINS220	Q9ULH0	57498	PTPN1	P18031	5770	2	MSI;COIP	1	pubmed:26496610	3
KIDINS220	Q9ULH0	57498	RAB11A	P62491	8766	2	MSI;COIP	1	pubmed:26496610	3
KIDINS220	Q9ULH0	57498	RAB5C	P51148	5878	2	MSI;COIP	1	pubmed:26496610	3
KIDINS220	Q9ULH0	57498	RAB7A	P51149	7879	2	MSI;COIP	1	pubmed:26496610	3
KIDINS220	Q9ULH0	57498	VAPA	Q9P0L0	9218	2	MSI;COIP	1	pubmed:26496610	3
KIDINS220	Q9ULH0	57498	VSIG4	Q9Y279	11326	1	MSI	2	pubmed:26186194;pubmed:28514442	3
KIF1A	Q12756	547	AR	P10275	367	1	TWO	2	pubmed:15604093;pubmed:24722188	3
KIF1A	Q12756	547	COX15	Q7KZN9	1355	2	MSI;CX	1	pubmed:29128334	3
KIF1A	Q12756	547	EGFR	P00533	1956	1	MSI	2	pubmed:24797263;pubmed:28065597	3
KIF1A	Q12756	547	PSMC3	P17980	5702	1	MSI	2	pubmed:26186194;pubmed:28514442	3
KIF1A	Q12756	547	RNF166	Q96A37	115992	1	MSI	2	pubmed:26186194;pubmed:28514442	3
KIF1A	Q12756	547	SP1	P08047	6667	2	APMS;DT	1	pubmed:20195357	3
KIF1C	O43896	10749	EPB41L3	Q9Y2J2	23136	2	MSI;COIP	1	pubmed:26496610	3
KIF1C	O43896	10749	INTS7	Q9NVH2	25896	2	MSI;COIP	1	pubmed:26496610	3
KIF1C	O43896	10749	LYST	Q99698	1130	2	MSI;COIP	1	pubmed:26496610	3
KIF1C	O43896	10749	MKNK1	Q9BUB5	8569	2	MSI;COIP	1	pubmed:26496610	3
KIF1C	O43896	10749	MMGT1	Q8N4V1	93380	2	MSI;COIP	1	pubmed:26496610	3
KIF1C	O43896	10749	MYO1A	Q9UBC5	4640	2	MSI;COIP	1	pubmed:26496610	3
KIF1C	O43896	10749	NBEAL1	Q6ZS30	65065	2	MSI;COIP	1	pubmed:26496610	3
KIF1C	O43896	10749	POLR2G	P62487	5436	2	MSI;COIP	1	pubmed:26496610	3
KIF1C	O43896	10749	PRPF4B	Q13523	8899	2	MSI;COIP	1	pubmed:26496610	3
KIF1C	O43896	10749	PTPN21	Q16825	11099	2	TWO;MSI	1	pubmed:9685376	3
KIF1C	O43896	10749	RAN	P62826	5901	2	MSI;COIP	1	pubmed:26496610	3
KIF1C	O43896	10749	ROBO2	Q9HCK4	6092	2	MSI;COIP	1	pubmed:26496610	3
KIF1C	O43896	10749	THOC1	Q96FV9	9984	2	MSI;COIP	1	pubmed:26496610	3
KIF1C	O43896	10749	THOC2	Q8NI27	57187	2	MSI;COIP	1	pubmed:26496610	3
KIF1C	O43896	10749	THOC5	Q13769	8563	2	MSI;COIP	1	pubmed:26496610	3
KIF1C	O43896	10749	UBE2N	P61088	7334	2	MSI;COIP	1	pubmed:26496610	3
KIF1C	O43896	10749	YWHAB	P31946	7529	2	MSI;COIP	1	pubmed:24255178	3
KIF1C	O43896	10749	YWHAQ	P27348	10971	2	TWO;I	1	pubmed:21988832	3
KIF5A	Q12840	3798	ANKRD27	Q96NW4	84079	2	TWO;COIP	1	pubmed:22705394	3
KIF5A	Q12840	3798	CHRNA9	Q9UGM1	55584	1	MSI	2	pubmed:26186194;pubmed:28514442	3
KIF5A	Q12840	3798	DTNBP1	Q96EV8	84062	1	MSI	2	pubmed:26186194;pubmed:28514442	3
KIF5A	Q12840	3798	INSR	P06213	3643	2	MSI;COIP	1	pubmed:25687571	3
KIF5A	Q12840	3798	SYNE4	Q8N205	163183	1	MSI	2	pubmed:26186194;pubmed:28514442	3
KIF5A	Q12840	3798	TRAK2	O60296	66008	1	MSI	2	pubmed:26186194;pubmed:28514442	3
KIF5A	Q12840	3798	TRIP6	Q15654	7205	1	MSI	2	pubmed:26186194;pubmed:28514442	3
KIF5A	Q12840	3798	VPS26B	Q4G0F5	112936	2	MSI;COIP	1	pubmed:26496610	3
KLC2	Q9H0B6	64837	AP3D1	O14617	8943	2	MSI;COIP	1	pubmed:26496610	3
KLC2	Q9H0B6	64837	ARX	Q96QS3	170302	2	MSI;COIP	1	pubmed:26496610	3
KLC2	Q9H0B6	64837	AZIN1	O14977	51582	1	MSI	2	pubmed:26186194;pubmed:28514442	3
KLC2	Q9H0B6	64837	CCDC84	Q86UT8	338657	2	MSI;COIP	1	pubmed:26496610	3
KLC2	Q9H0B6	64837	CENPJ	Q9HC77	55835	2	MSI;COIP	1	pubmed:26496610	3
KLC2	Q9H0B6	64837	CHRNA9	Q9UGM1	55584	1	MSI	2	pubmed:26186194;pubmed:28514442	3
KLC2	Q9H0B6	64837	DTNBP1	Q96EV8	84062	1	MSI	2	pubmed:26186194;pubmed:28514442	3
KLC2	Q9H0B6	64837	EZH2	Q15910	2146	2	MSI;COIP	1	pubmed:24457600	3
KLC2	Q9H0B6	64837	GEMIN7	Q9H840	79760	2	MSI;COIP	1	pubmed:26496610	3
KLC2	Q9H0B6	64837	GPKOW	Q92917	27238	2	MSI;COIP	1	pubmed:26496610	3
KLC2	Q9H0B6	64837	KLC3	Q6P597	147700	2	MSI;COIP	1	pubmed:26496610	3
KLC2	Q9H0B6	64837	KLC4	Q9NSK0	89953	2	MSI;COIP	1	pubmed:26496610	3
KLC2	Q9H0B6	64837	KPTN	Q9Y664	11133	1	MSI	2	pubmed:26186194;pubmed:28514442	3
KLC2	Q9H0B6	64837	LYN	P07948	4067	2	MSI;COIP	1	pubmed:26496610	3
KLC2	Q9H0B6	64837	MAPK8IP3	Q9UPT6	23162	2	MSI;APMS	1	pubmed:11106729	3
KLC2	Q9H0B6	64837	MIS12	Q9H081	79003	2	MSI;COIP	1	pubmed:26496610	3
KLC2	Q9H0B6	64837	MRPS2	Q9Y399	51116	2	MSI;COIP	1	pubmed:26496610	3
KLC2	Q9H0B6	64837	NAALADL2	Q58DX5	254827	1	MSI	2	pubmed:26186194;pubmed:28514442	3
KLC2	Q9H0B6	64837	NCAPH	Q15003	23397	2	MSI;COIP	1	pubmed:26496610	3
KLC2	Q9H0B6	64837	NUP43	Q8NFH3	348995	1	MSI	2	pubmed:26186194;pubmed:28514442	3
KLC2	Q9H0B6	64837	PPIL2	Q13356	23759	2	MSI;COIP	1	pubmed:26496610	3
KLC2	Q9H0B6	64837	SFN	P31947	2810	2	MSI;APMS	1	pubmed:15778465	3
KLC2	Q9H0B6	64837	SMC6	Q96SB8	79677	2	MSI;COIP	1	pubmed:26496610	3
KLC2	Q9H0B6	64837	SOD1	P00441	6647	2	MSI;COIP	1	pubmed:26496610	3
KLC2	Q9H0B6	64837	SPART	Q8N0X7	23111	2	MSI;APMS	1	pubmed:19765186	3
KLC2	Q9H0B6	64837	SRP14	P37108	6727	2	MSI;COIP	1	pubmed:26496610	3
KLC2	Q9H0B6	64837	SYNE4	Q8N205	163183	1	MSI	2	pubmed:26186194;pubmed:28514442	3
KLC2	Q9H0B6	64837	TIMM8B	Q9Y5J9	26521	2	MSI;COIP	1	pubmed:26496610	3
KLC2	Q9H0B6	64837	TRAK2	O60296	66008	1	MSI	2	pubmed:26186194;pubmed:28514442	3
KLC2	Q9H0B6	64837	YWHAB	P31946	7529	2	MSI;COIP	1	pubmed:24255178	3
L1CAM	P32004	3897	DGUOK	Q16854	1716	1	MSI	2	pubmed:26186194;pubmed:28514442	3
L1CAM	P32004	3897	DNAAF2	Q9NVR5	55172	1	MSI	2	pubmed:26186194;pubmed:28514442	3
L1CAM	P32004	3897	ERBB3	P21860	2065	2	MSI;I	1	pubmed:22815787	3
L1CAM	P32004	3897	HAX1	O00165	10456	1	MSI	2	pubmed:26186194;pubmed:28514442	3
L1CAM	P32004	3897	NUFIP1	Q9UHK0	26747	1	MSI	2	pubmed:26186194;pubmed:28514442	3
LYST	Q99698	1130	CSNK2B	P67870	1460	2	TWO;APMS	1	pubmed:11984006	3
LYST	Q99698	1130	DAP3	P51398	7818	2	MSI;COIP	1	pubmed:26496610	3
LYST	Q99698	1130	GAR1	Q9NY12	54433	2	MSI;COIP	1	pubmed:26496610	3
LYST	Q99698	1130	HGS	O14964	9146	2	TWO;APMS	1	pubmed:11984006	3
LYST	Q99698	1130	HNRNPH2	P55795	3188	2	MSI;COIP	1	pubmed:26496610	3
LYST	Q99698	1130	KIF1C	O43896	10749	2	MSI;COIP	1	pubmed:26496610	3
LYST	Q99698	1130	KLC3	Q6P597	147700	2	MSI;COIP	1	pubmed:26496610	3
LYST	Q99698	1130	LLGL2	Q6P1M3	3993	2	MSI;COIP	1	pubmed:26496610	3
LYST	Q99698	1130	MLH1	P40692	4292	2	MSI;COIP	1	pubmed:26496610	3
LYST	Q99698	1130	MYH13	Q9UKX3	8735	2	MSI;COIP	1	pubmed:26496610	3
LYST	Q99698	1130	PPIA	P62937	5478	2	MSI;COIP	1	pubmed:26496610	3
LYST	Q99698	1130	SAP30	O75446	8819	2	MSI;COIP	1	pubmed:26496610	3
LYST	Q99698	1130	TACC1	O75410	6867	2	MSI;COIP	1	pubmed:26496610	3
MAG	P20916	4099	IQCB1	Q15051	9657	2	MSI;COIP	1	pubmed:21565611	3
MARS	P56192	4141	BRF2	Q9HAW0	55290	2	MSI;COIP	1	pubmed:17353931	3
MARS	P56192	4141	DLST	P36957	1743	2	MSI;CX	1	pubmed:29128334	3
MARS	P56192	4141	ESR1	P03372	2099	1	APMS	2	pubmed:20348541;pubmed:25604459	3
MARS	P56192	4141	GIPC1	O14908	10755	2	MSI;COIP	1	pubmed:17353931	3
MARS	P56192	4141	ILK	Q13418	3611	2	MSI;COIP	1	pubmed:17353931	3
MARS	P56192	4141	MCC	P23508	4163	2	MSI;COIP	1	pubmed:17353931	3
MARS	P56192	4141	PDHA1	P08559	5160	2	MSI;CX	1	pubmed:29128334	3
MARS	P56192	4141	PKN2	Q16513	5586	2	MSI;COIP	1	pubmed:26496610	3
MARS	P56192	4141	PRKAB1	Q9Y478	5564	2	MSI;COIP	1	pubmed:17353931	3
MARS	P56192	4141	SDCBP	O00560	6386	1	MSI	2	pubmed:26186194;pubmed:28514442	3
NT5C2	P49902	22978	FXR2	P51116	9513	1	TWO	2	pubmed:16189514;pubmed:19060904	3
NT5C2	P49902	22978	HSPBP1	Q9NZL4	23640	1	MSI	2	pubmed:26186194;pubmed:28514442	3
NT5C2	P49902	22978	MOB3B	Q86TA1	79817	1	TWO	2	pubmed:16189514;pubmed:19060904	3
NT5C2	P49902	22978	NME7	Q9Y5B8	29922	1	TWO	2	pubmed:16189514;pubmed:25416956	3
NT5C2	P49902	22978	NT5C2	P49902	22978	1	TWO	2	pubmed:16189514;pubmed:25416956	3
NT5C2	P49902	22978	NUDT18	Q6ZVK8	79873	1	TWO	2	pubmed:16189514;pubmed:19060904	3
PGAP1	Q75T13	80055	ISLR	O14498	3671	1	MSI	2	pubmed:26186194;pubmed:28514442	3
PGAP1	Q75T13	80055	MCOLN3	Q8TDD5	55283	1	MSI	2	pubmed:26186194;pubmed:28514442	3
PGAP1	Q75T13	80055	NRG1	Q02297	3084	1	MSI	2	pubmed:26186194;pubmed:28514442	3
PGAP1	Q75T13	80055	SIRT3	Q9NTG7	23410	2	MSI;APMS	1	pubmed:19343720	3
PLP1	P60201	5354	APP	P05067	351	2	TWO;COIP	1	pubmed:26960425	3
PLP1	P60201	5354	CREB3L1	Q96BA8	90993	1	TWO	2	pubmed:26871637;pubmed:25910212	3
PNPLA6	Q8IY17	10908	BAX	Q07812	581	2	MSI;COIP	1	pubmed:26496610	3
PNPLA6	Q8IY17	10908	EVA1C	P58658	59271	1	MSI	2	pubmed:26186194;pubmed:28514442	3
PNPLA6	Q8IY17	10908	GDI1	P31150	2664	2	MSI;COIP	1	pubmed:26496610	3
PNPLA6	Q8IY17	10908	ILK	Q13418	3611	2	MSI;COIP	1	pubmed:26496610	3
PNPLA6	Q8IY17	10908	MMGT1	Q8N4V1	93380	2	MSI;COIP	1	pubmed:26496610	3
PNPLA6	Q8IY17	10908	TSPAN17	Q96FV3	26262	1	MSI	2	pubmed:26186194;pubmed:28514442	3
RAB3GAP2	Q9H2M9	25782	MAP1LC3A	Q9H492	84557	2	MSI;COIP	1	pubmed:20562859	3
RAB3GAP2	Q9H2M9	25782	PTP4A3	O75365	11156	2	MSI;COIP	1	pubmed:17353931	3
RAB3GAP2	Q9H2M9	25782	SIRT2	Q8IXJ6	22933	1	MSI	2	pubmed:26186194;pubmed:28514442	3
RTN2	O75298	6253	ATP1B3	P54709	483	1	MSI	2	pubmed:26186194;pubmed:28514442	3
RTN2	O75298	6253	ATP1B4	Q9UN42	23439	1	MSI	2	pubmed:26186194;pubmed:28514442	3
RTN2	O75298	6253	ICAM2	P13598	3384	1	MSI	2	pubmed:26186194;pubmed:28514442	3
RTN2	O75298	6253	JPH1	Q9HDC5	56704	1	MSI	2	pubmed:26186194;pubmed:28514442	3
RTN2	O75298	6253	LPAR1	Q92633	1902	1	MSI	2	pubmed:26186194;pubmed:28514442	3
RTN2	O75298	6253	MCRS1	Q96EZ8	10445	1	MSI	2	pubmed:26186194;pubmed:28514442	3
RTN2	O75298	6253	RTN4	Q9NQC3	57142	1	MSI	2	pubmed:26186194;pubmed:28514442	3
RTN2	O75298	6253	TNKS	O95271	8658	1	MSI	2	pubmed:26186194;pubmed:28514442	3
SLC16A2	P36021	6567	NT5E	P21589	4907	1	MSI	2	pubmed:26186194;pubmed:28514442	3
SLC16A2	P36021	6567	TEX29	Q8N6K0	121793	1	MSI	2	pubmed:26186194;pubmed:28514442	3
SLC33A1	O00400	9197	ARHGEF7	Q14155	8874	2	MSI;COIP	1	pubmed:26496610	3
SLC33A1	O00400	9197	ATP2A2	P16615	488	2	MSI;COIP	1	pubmed:26496610	3
SLC33A1	O00400	9197	ATP5F1A	P25705	498	2	MSI;COIP	1	pubmed:26496610	3
SLC33A1	O00400	9197	ATP5PO	P48047	539	2	MSI;COIP	1	pubmed:26496610	3
SLC33A1	O00400	9197	CANX	P27824	821	2	MSI;COIP	1	pubmed:26496610	3
SLC33A1	O00400	9197	CEPT1	Q9Y6K0	10390	2	MSI;COIP	1	pubmed:26496610	3
SLC33A1	O00400	9197	CKAP2	Q8WWK9	26586	2	MSI;COIP	1	pubmed:26496610	3
SLC33A1	O00400	9197	CKAP4	Q07065	10970	2	MSI;COIP	1	pubmed:26496610	3
SLC33A1	O00400	9197	CLCN7	P51798	1186	2	MSI;COIP	1	pubmed:26496610	3
SLC33A1	O00400	9197	CLIC1	O00299	1192	2	MSI;COIP	1	pubmed:26496610	3
SLC33A1	O00400	9197	DOCK6	Q96HP0	57572	2	MSI;COIP	1	pubmed:26496610	3
SLC33A1	O00400	9197	ECPAS	Q5VYK3	23392	2	MSI;COIP	1	pubmed:26496610	3
SLC33A1	O00400	9197	EEF1D	P29692	1936	2	MSI;COIP	1	pubmed:26496610	3
SLC33A1	O00400	9197	EEF1G	P26641	1937	2	MSI;COIP	1	pubmed:26496610	3
SLC33A1	O00400	9197	ELMO3	Q96BJ8	79767	2	MSI;COIP	1	pubmed:26496610	3
SLC33A1	O00400	9197	ELOB	Q15370	6923	2	MSI;COIP	1	pubmed:26496610	3
SLC33A1	O00400	9197	GIT1	Q9Y2X7	28964	2	MSI;COIP	1	pubmed:26496610	3
SLC33A1	O00400	9197	HAX1	O00165	10456	2	MSI;COIP	1	pubmed:26496610	3
SLC33A1	O00400	9197	HSP90AB1	P08238	3326	2	MSI;COIP	1	pubmed:26496610	3
SLC33A1	O00400	9197	HSP90B1	P14625	7184	2	MSI;COIP	1	pubmed:26496610	3
SLC33A1	O00400	9197	IMMT	Q16891	10989	2	MSI;COIP	1	pubmed:26496610	3
SLC33A1	O00400	9197	MACO1	Q8N5G2	55219	2	MSI;COIP	1	pubmed:26496610	3
SLC33A1	O00400	9197	MAT2A	P31153	4144	2	MSI;COIP	1	pubmed:26496610	3
SLC33A1	O00400	9197	MKI67	P46013	4288	2	MSI;COIP	1	pubmed:26496610	3
SLC33A1	O00400	9197	MST1R	Q04912	4486	2	MSI;COIP	1	pubmed:26496610	3
SLC33A1	O00400	9197	MYO1E	Q12965	4643	2	MSI;COIP	1	pubmed:26496610	3
SLC33A1	O00400	9197	NCLN	Q969V3	56926	2	MSI;COIP	1	pubmed:26496610	3
SLC33A1	O00400	9197	NF2	P35240	4771	2	MSI;COIP	1	pubmed:26496610	3
SLC33A1	O00400	9197	NUDT18	Q6ZVK8	79873	2	MSI;COIP	1	pubmed:26496610	3
SLC33A1	O00400	9197	PDF	Q9HBH1	64146	2	MSI;COIP	1	pubmed:26496610	3
SLC33A1	O00400	9197	PFN1	P07737	5216	2	MSI;COIP	1	pubmed:26496610	3
SLC33A1	O00400	9197	PHGDH	O43175	26227	2	MSI;COIP	1	pubmed:26496610	3
SLC33A1	O00400	9197	RAB14	P61106	51552	2	MSI;COIP	1	pubmed:26496610	3
SLC33A1	O00400	9197	RAD50	Q92878	10111	2	MSI;COIP	1	pubmed:26496610	3
SLC33A1	O00400	9197	RAD51	Q06609	5888	2	MSI;COIP	1	pubmed:26496610	3
SLC33A1	O00400	9197	SEMA3B	Q13214	7869	2	MSI;COIP	1	pubmed:26496610	3
SLC33A1	O00400	9197	SLC27A2	O14975	11001	2	MSI;COIP	1	pubmed:26496610	3
SLC33A1	O00400	9197	SLC7A1	P30825	6541	2	MSI;COIP	1	pubmed:26496610	3
SLC33A1	O00400	9197	SNUPN	O95149	10073	2	MSI;COIP	1	pubmed:26496610	3
SLC33A1	O00400	9197	TAGLN2	P37802	8407	2	MSI;COIP	1	pubmed:26496610	3
SLC33A1	O00400	9197	TAP1	Q03518	6890	2	MSI;COIP	1	pubmed:26496610	3
SLC33A1	O00400	9197	TPM4	P67936	7171	2	MSI;COIP	1	pubmed:26496610	3
SLC33A1	O00400	9197	TRIR	Q9BQ61	79002	2	MSI;COIP	1	pubmed:26496610	3
SLC33A1	O00400	9197	USP24	Q9UPU5	23358	2	MSI;COIP	1	pubmed:26496610	3
SLC33A1	O00400	9197	ZNF598	Q86UK7	90850	2	MSI;COIP	1	pubmed:26496610	3
SLC33A1	O00400	9197	ZW10	O43264	9183	2	MSI;COIP	1	pubmed:26496610	3
SPART	Q8N0X7	23111	HSPA5	P11021	3309	2	APMS;COIP	1	pubmed:19765186	3
SPART	Q8N0X7	23111	HSPA9	P38646	3313	2	APMS;COIP	1	pubmed:19765186	3
SPART	Q8N0X7	23111	NCL	P19338	4691	2	APMS;COIP	1	pubmed:19765186	3
SPAST	Q9UBP0	6683	ALB	P02768	213	2	MSI;COIP	1	pubmed:15174051	3
SPAST	Q9UBP0	6683	CHMP1B	Q7LBR1	57132	2	TWO;APMS	1	pubmed:20719964	3
SPAST	Q9UBP0	6683	CHMP4B	Q9H444	128866	2	MSI;COIP	1	pubmed:26496610	3
SPAST	Q9UBP0	6683	FOSL2	P15408	2355	2	MSI;COIP	1	pubmed:26496610	3
SPAST	Q9UBP0	6683	NLRP3	Q96P20	114548	2	MSI;COIP	1	pubmed:26496610	3
SPG11	Q96JI7	80208	AP5M1	Q9H0R1	55745	1	MSI	2	pubmed:26186194;pubmed:28514442	3
SPG21	Q9NZD8	51324	AGTRAP	Q6RW13	57085	1	TWO	2	pubmed:21516116;pubmed:25416956	3
SPG21	Q9NZD8	51324	CD4	P01730	920	2	MSI;TWO	1	pubmed:11113139	3
SPG21	Q9NZD8	51324	CTPS2	Q9NRF8	56474	1	TWO	2	pubmed:16189514;pubmed:25416956	3
SPG21	Q9NZD8	51324	CUTC	Q9NTM9	51076	1	TWO	2	pubmed:16189514;pubmed:25416956	3
SPG21	Q9NZD8	51324	DTX2	Q86UW9	113878	1	TWO	2	pubmed:21516116;pubmed:25416956	3
SPG21	Q9NZD8	51324	PRPS1	P60891	5631	1	TWO	2	pubmed:16189514;pubmed:25416956	3
SPG21	Q9NZD8	51324	RABAC1	Q9UI14	10567	1	TWO	2	pubmed:16189514;pubmed:25416956	3
SPG21	Q9NZD8	51324	TRAF2	Q12933	7186	1	TWO	2	pubmed:16189514;pubmed:25416956	3
SPG7	Q9UQ90	6687	CERK	Q8TCT0	64781	2	MSI;COIP	1	pubmed:26496610	3
SPG7	Q9UQ90	6687	EMC2	Q15006	9694	2	MSI;COIP	1	pubmed:26496610	3
SPG7	Q9UQ90	6687	ISLR	O14498	3671	1	MSI	2	pubmed:26186194;pubmed:28514442	3
SPG7	Q9UQ90	6687	MDFI	Q99750	4188	1	TWO	2	pubmed:16189514;pubmed:25416956	3
SPG7	Q9UQ90	6687	MTUS2	Q5JR59	23281	1	TWO	2	pubmed:25416956;pubmed:21516116	3
SPG7	Q9UQ90	6687	NDUFB9	Q9Y6M9	4715	1	MSI	2	pubmed:26186194;pubmed:28514442	3
SPG7	Q9UQ90	6687	PDK1	Q15118	5163	2	MSI;COIP	1	pubmed:26496610	3
SPG7	Q9UQ90	6687	PNMA1	Q8ND90	9240	1	TWO	2	pubmed:25416956;pubmed:21516116	3
TFG	Q92734	10342	ANXA1	P04083	301	2	MSI;COIP	1	pubmed:26496610	3
TFG	Q92734	10342	ANXA11	P50995	311	1	TWO	2	pubmed:25416956;pubmed:25910212	3
TFG	Q92734	10342	ATP5H	O75947	10476	2	MSI;COIP	1	pubmed:26496610	3
TFG	Q92734	10342	ATP6V0A1	Q93050	535	2	MSI;COIP	1	pubmed:26496610	3
TFG	Q92734	10342	ATP6V1B2	P21281	526	2	MSI;COIP	1	pubmed:26496610	3
TFG	Q92734	10342	AURKB	Q96GD4	9212	2	MSI;COIP	1	pubmed:26496610	3
TFG	Q92734	10342	BICC1	Q9H694	80114	2	MSI;COIP	1	pubmed:26496610	3
TFG	Q92734	10342	BOLL	Q8N9W6	66037	2	TWO;COIP	1	pubmed:25416956	3
TFG	Q92734	10342	CFTR	P13569	1080	2	MSI;COIP	1	pubmed:17110338	3
TFG	Q92734	10342	CHMP1A	Q9HD42	5119	2	MSI;COIP	1	pubmed:26496610	3
TFG	Q92734	10342	CHMP1B	Q7LBR1	57132	2	MSI;COIP	1	pubmed:26496610	3
TFG	Q92734	10342	CHMP2A	O43633	27243	2	MSI;COIP	1	pubmed:26496610	3
TFG	Q92734	10342	CHMP4A	Q9BY43	29082	2	MSI;COIP	1	pubmed:26496610	3
TFG	Q92734	10342	CHMP4B	Q9H444	128866	2	MSI;COIP	1	pubmed:26496610	3
TFG	Q92734	10342	CHMP5	Q9NZZ3	51510	2	MSI;COIP	1	pubmed:26496610	3
TFG	Q92734	10342	CLINT1	Q14677	9685	2	MSI;COIP	1	pubmed:26496610	3
TFG	Q92734	10342	CLTA	P09496	1211	2	MSI;COIP	1	pubmed:26496610	3
TFG	Q92734	10342	DGCR8	Q8WYQ5	54487	2	MSI;COIP	1	pubmed:26496610	3
TFG	Q92734	10342	DPM3	Q9P2X0	54344	2	MSI;COIP	1	pubmed:26496610	3
TFG	Q92734	10342	DSG4	Q86SJ6	147409	1	MSI	2	pubmed:26186194;pubmed:28514442	3
TFG	Q92734	10342	DUSP14	O95147	11072	1	MSI	2	pubmed:26186194;pubmed:28514442	3
TFG	Q92734	10342	ERGIC1	Q969X5	57222	2	MSI;COIP	1	pubmed:26496610	3
TFG	Q92734	10342	FBXL6	Q8N531	26233	2	MSI;COIP	1	pubmed:26496610	3
TFG	Q92734	10342	FLOT2	Q14254	2319	2	MSI;COIP	1	pubmed:26496610	3
TFG	Q92734	10342	HEPHL1	Q6MZM0	341208	1	MSI	2	pubmed:26186194;pubmed:28514442	3
TFG	Q92734	10342	HNRNPCL1	O60812	343069	1	MSI	2	pubmed:26186194;pubmed:28514442	3
TFG	Q92734	10342	HSPA5	P11021	3309	2	MSI;APMS	1	pubmed:24189400	3
TFG	Q92734	10342	IST1	P53990	9798	2	MSI;COIP	1	pubmed:26496610	3
TFG	Q92734	10342	ITSN1	Q15811	6453	2	MSI;COIP	1	pubmed:26496610	3
TFG	Q92734	10342	KLHL13	Q9P2N7	90293	2	MSI;COIP	1	pubmed:26496610	3
TFG	Q92734	10342	LRRC15	Q8TF66	131578	1	MSI	2	pubmed:26186194;pubmed:28514442	3
TFG	Q92734	10342	MAGED1	Q9Y5V3	9500	1	TWO	2	pubmed:25416956;pubmed:21516116	3
TFG	Q92734	10342	MITD1	Q8WV92	129531	2	MSI;COIP	1	pubmed:26496610	3
TFG	Q92734	10342	MTUS2	Q5JR59	23281	2	MSI;COIP	1	pubmed:26496610	3
TFG	Q92734	10342	NAT10	Q9H0A0	55226	2	MSI;COIP	1	pubmed:26496610	3
TFG	Q92734	10342	NEPRO	Q6NW34	25871	2	MSI;COIP	1	pubmed:26496610	3
TFG	Q92734	10342	NIPBL	Q6KC79	25836	2	MSI;COIP	1	pubmed:26496610	3
TFG	Q92734	10342	PDCD6IP	Q8WUM4	10015	2	MSI;COIP	1	pubmed:26496610	3
TFG	Q92734	10342	PHF20	Q9BVI0	51230	2	MSI;COIP	1	pubmed:26496610	3
TFG	Q92734	10342	PLBD2	Q8NHP8	196463	2	MSI;COIP	1	pubmed:26496610	3
TFG	Q92734	10342	RARS	P54136	5917	2	MSI;COIP	1	pubmed:26496610	3
TFG	Q92734	10342	RBPMS	Q93062	11030	1	TWO	2	pubmed:25416956;pubmed:27107012	3
TFG	Q92734	10342	RCL1	Q9Y2P8	10171	2	MSI;COIP	1	pubmed:26496610	3
TFG	Q92734	10342	RPL10A	P62906	4736	2	MSI;COIP	1	pubmed:26496610	3
TFG	Q92734	10342	RPL4	P36578	6124	2	MSI;COIP	1	pubmed:26496610	3
TFG	Q92734	10342	S100A3	P33764	6274	1	MSI	2	pubmed:26186194;pubmed:28514442	3
TFG	Q92734	10342	SCLY	Q96I15	51540	2	MSI;COIP	1	pubmed:26496610	3
TFG	Q92734	10342	SEC13	P55735	6396	1	MSI	2	pubmed:26186194;pubmed:28514442	3
TFG	Q92734	10342	SELENBP1	Q13228	8991	1	MSI	2	pubmed:26186194;pubmed:28514442	3
TFG	Q92734	10342	SNX3	O60493	8724	2	MSI;COIP	1	pubmed:26496610	3
TFG	Q92734	10342	SPINK5	Q9NQ38	11005	1	MSI	2	pubmed:26186194;pubmed:28514442	3
TFG	Q92734	10342	TOP1MT	Q969P6	116447	2	MSI;COIP	1	pubmed:26496610	3
TFG	Q92734	10342	TOP2A	P11388	7153	2	MSI;COIP	1	pubmed:26496610	3
TFG	Q92734	10342	TRAF3	Q13114	7187	2	MSI;COIP	1	pubmed:22792062	3
TFG	Q92734	10342	UMAD1	C9J7I0	729852	2	MSI;COIP	1	pubmed:26496610	3
TFG	Q92734	10342	URB1	O60287	9875	2	MSI;COIP	1	pubmed:26496610	3
TFG	Q92734	10342	VSIG8	P0DPA2	391123	1	MSI	2	pubmed:26186194;pubmed:28514442	3
TPP1	O14773	1200	CCDC88A	Q3V6T2	55704	2	MSI;COIP	1	pubmed:26496610	3
TPP1	O14773	1200	CTC1	Q2NKJ3	80169	2	MSI;APMS	1	pubmed:25172512	3
TPP1	O14773	1200	NLRP2	Q9NX02	55655	2	MSI;COIP	1	pubmed:26496610	3
TPP1	O14773	1200	POT1	Q9NUX5	25913	2	MSI;APMS	1	pubmed:25172512	3
TPP1	O14773	1200	STN1	Q9H668	79991	2	MSI;APMS	1	pubmed:25172512	3
TPP1	O14773	1200	TERT	O14746	7015	2	MSI;APMS	1	pubmed:25172512	3
TPP1	O14773	1200	TINF2	Q9BSI4	26277	2	MSI;APMS	1	pubmed:25172512	3
UCHL1	P09936	7345	CCDC14	Q49A88	64770	2	MSI;COIP	1	pubmed:19615732	3
UCHL1	P09936	7345	DLST	P36957	1743	2	MSI;CX	1	pubmed:29128334	3
UCHL1	P09936	7345	EGFR	P00533	1956	2	REC;COIP	1	pubmed:20029029	3
UCHL1	P09936	7345	IQCB1	Q15051	9657	2	MSI;COIP	1	pubmed:21565611	3
UCHL1	P09936	7345	KRT17	Q04695	3872	2	MSI;COIP	1	pubmed:19615732	3
UCHL1	P09936	7345	NCAM1	P13591	4684	2	APMS;PA	1	pubmed:23061666	3
UCHL1	P09936	7345	NMRAL1	Q9HBL8	57407	2	MSI;COIP	1	pubmed:24763515	3
UCHL1	P09936	7345	SMN1	Q16637	6606	2	MSI;E	1	pubmed:20713032	3
UCHL1	P09936	7345	SOD1	P00441	6647	2	MSI;CX	1	pubmed:29128334	3
UCHL1	P09936	7345	TINF2	Q9BSI4	26277	2	TWO;FT	1	pubmed:21044950	3
UCHL1	P09936	7345	TP53	P04637	7157	1	MSI	2	pubmed:18666234;pubmed:20395212	3
USP8	P40818	9101	CHMP4C	Q96CF2	92421	1	APMS	2	pubmed:17711858;pubmed:19302785	3
USP8	P40818	9101	EPAS1	Q99814	2034	2	COIP;APMS	1	pubmed:24378640	3
USP8	P40818	9101	EPS15	P42566	2060	2	MSI;E	1	pubmed:16771824	3
USP8	P40818	9101	HIF1A	Q16665	3091	2	COIP;APMS	1	pubmed:24378640	3
USP8	P40818	9101	KRT31	Q15323	3881	2	MSI;COIP	1	pubmed:19615732	3
USP8	P40818	9101	KRT36	O76013	8689	2	MSI;COIP	1	pubmed:19615732	3
USP8	P40818	9101	KRT85	P78386	3891	2	MSI;COIP	1	pubmed:19615732	3
USP8	P40818	9101	MCPH1	Q8NEM0	79648	2	MSI;I	1	pubmed:25733871	3
USP8	P40818	9101	SFN	P31947	2810	2	MSI;APMS	1	pubmed:15778465	3
USP8	P40818	9101	TARDBP	Q13148	23435	2	TWO;MSI	1	pubmed:24825905	3
USP8	P40818	9101	USP22	Q9UPT9	23326	2	MSI;COIP	1	pubmed:19615732	3
VPS37A	Q8NEZ2	137492	ARRDC1	Q8N5I2	92714	1	MSI	2	pubmed:26186194;pubmed:28514442	3
WDR48	Q8TAF3	57599	AHCYL1	O43865	10768	2	MSI;COIP	1	pubmed:19615732	3
WDR48	Q8TAF3	57599	AHCYL2	Q96HN2	23382	2	MSI;COIP	1	pubmed:19615732	3
WDR48	Q8TAF3	57599	AP3M1	Q9Y2T2	26985	2	MSI;COIP	1	pubmed:19615732	3
WDR48	Q8TAF3	57599	ARHGEF10	O15013	9639	2	MSI;COIP	1	pubmed:19615732	3
WDR48	Q8TAF3	57599	BCR	P11274	613	2	MSI;COIP	1	pubmed:19615732	3
WDR48	Q8TAF3	57599	BOP1	Q14137	23246	2	MSI;COIP	1	pubmed:19615732	3
WDR48	Q8TAF3	57599	CRTAP	O75718	10491	2	MSI;COIP	1	pubmed:19615732	3
WDR48	Q8TAF3	57599	CSNK2A1	P68400	1457	2	MSI;COIP	1	pubmed:19615732	3
WDR48	Q8TAF3	57599	CSNK2A2	P19784	1459	2	MSI;COIP	1	pubmed:19615732	3
WDR48	Q8TAF3	57599	CSNK2B	P67870	1460	2	MSI;COIP	1	pubmed:19615732	3
WDR48	Q8TAF3	57599	CTNND1	O60716	1500	2	MSI;COIP	1	pubmed:19615732	3
WDR48	Q8TAF3	57599	CUL4B	Q13620	8450	2	MSI;COIP	1	pubmed:19615732	3
WDR48	Q8TAF3	57599	DKC1	O60832	1736	2	MSI;COIP	1	pubmed:19615732	3
WDR48	Q8TAF3	57599	DMWD	Q09019	1762	2	MSI;COIP	1	pubmed:19615732	3
WDR48	Q8TAF3	57599	EIF3A	Q14152	8661	2	MSI;COIP	1	pubmed:19615732	3
WDR48	Q8TAF3	57599	EIF3H	O15372	8667	2	MSI;COIP	1	pubmed:19615732	3
WDR48	Q8TAF3	57599	FAM122B	Q7Z309	159090	2	MSI;COIP	1	pubmed:19615732	3
WDR48	Q8TAF3	57599	GPN1	Q9HCN4	11321	2	MSI;COIP	1	pubmed:19615732	3
WDR48	Q8TAF3	57599	GPN3	Q9UHW5	51184	2	MSI;COIP	1	pubmed:19615732	3
WDR48	Q8TAF3	57599	IWS1	Q96ST2	55677	2	MSI;COIP	1	pubmed:19615732	3
WDR48	Q8TAF3	57599	KDM4A	O75164	9682	2	MSI;COIP	1	pubmed:19615732	3
WDR48	Q8TAF3	57599	MYCBP2	O75592	23077	2	MSI;COIP	1	pubmed:19615732	3
WDR48	Q8TAF3	57599	NAF1	Q96HR8	92345	2	MSI;COIP	1	pubmed:19615732	3
WDR48	Q8TAF3	57599	NELFE	P18615	7936	2	MSI;COIP	1	pubmed:19615732	3
WDR48	Q8TAF3	57599	NHP2	Q9NX24	55651	2	MSI;COIP	1	pubmed:19615732	3
WDR48	Q8TAF3	57599	NOP10	Q9NPE3	55505	2	MSI;COIP	1	pubmed:19615732	3
WDR48	Q8TAF3	57599	P3H1	Q32P28	64175	2	MSI;COIP	1	pubmed:19615732	3
WDR48	Q8TAF3	57599	PAXIP1	Q6ZW49	22976	2	TWO;MSI	1	pubmed:22990118	3
WDR48	Q8TAF3	57599	POLR2G	P62487	5436	2	MSI;COIP	1	pubmed:19615732	3
WDR48	Q8TAF3	57599	POLR2I	P36954	5438	2	MSI;COIP	1	pubmed:19615732	3
WDR48	Q8TAF3	57599	PPIB	P23284	5479	2	MSI;COIP	1	pubmed:19615732	3
WDR48	Q8TAF3	57599	PPP1R9A	Q9ULJ8	55607	2	MSI;COIP	1	pubmed:19615732	3
WDR48	Q8TAF3	57599	PPP1R9B	Q96SB3	84687	2	MSI;COIP	1	pubmed:19615732	3
WDR48	Q8TAF3	57599	PSME3	P61289	10197	2	MSI;COIP	1	pubmed:19615732	3
WDR48	Q8TAF3	57599	SET	Q01105	6418	2	MSI;COIP	1	pubmed:19615732	3
WDR48	Q8TAF3	57599	SHQ1	Q6PI26	55164	2	MSI;COIP	1	pubmed:19615732	3
WDR48	Q8TAF3	57599	SMAP	O00193	10944	2	MSI;COIP	1	pubmed:19615732	3
WDR48	Q8TAF3	57599	STK11	Q15831	6794	2	MSI;COIP	1	pubmed:19615732	3
WDR48	Q8TAF3	57599	SUPT6H	Q7KZ85	6830	2	MSI;COIP	1	pubmed:19615732	3
WDR48	Q8TAF3	57599	TARBP1	Q13395	6894	2	MSI;COIP	1	pubmed:19615732	3
WDR48	Q8TAF3	57599	TCOF1	Q13428	6949	2	MSI;COIP	1	pubmed:19615732	3
WDR48	Q8TAF3	57599	TP53	P04637	7157	2	MSI;COIP	1	pubmed:19615732	3
WDR48	Q8TAF3	57599	TRMT11	Q7Z4G4	60487	2	MSI;COIP	1	pubmed:19615732	3
WDR48	Q8TAF3	57599	UBR5	O95071	51366	2	MSI;COIP	1	pubmed:19615732	3
WDR48	Q8TAF3	57599	UIMC1	Q96RL1	51720	2	MSI;COIP	1	pubmed:19615732	3
WDR48	Q8TAF3	57599	USH1C	Q9Y6N9	10083	2	MSI;APMS	1	pubmed:27173435	3
WDR48	Q8TAF3	57599	WDR70	Q9NW82	55100	2	MSI;COIP	1	pubmed:19615732	3
WDR48	Q8TAF3	57599	WRN	Q14191	7486	2	MSI;COIP	1	pubmed:19615732	3
WDR48	Q8TAF3	57599	YLPM1	P49750	56252	2	MSI;COIP	1	pubmed:19615732	3
WDR48	Q8TAF3	57599	ZBTB2	Q8N680	57621	2	MSI;COIP	1	pubmed:19615732	3
WDR48	Q8TAF3	57599	ZBTB33	Q86T24	10009	2	MSI;COIP	1	pubmed:19615732	3
WDR48	Q8TAF3	57599	ZNF639	Q9UID6	51193	2	MSI;COIP	1	pubmed:19615732	3
ZFR	Q96KR1	51663	CBX8	Q9HC52	57332	2	MSI;APMS	1	pubmed:21282530	3
ZFR	Q96KR1	51663	ELAVL1	Q15717	1994	2	MSI;COIP	1	pubmed:19322201	3
ZFR	Q96KR1	51663	FOXB1	Q99853	27023	2	MSI;APMS	1	pubmed:25609649	3
ZFR	Q96KR1	51663	FOXE1	O00358	2304	2	MSI;APMS	1	pubmed:25609649	3
ZFR	Q96KR1	51663	FOXL2	P58012	668	2	MSI;APMS	1	pubmed:25609649	3
ZFR	Q96KR1	51663	FOXP3	Q9BZS1	50943	2	MSI;APMS	1	pubmed:25609649	3
ZFR	Q96KR1	51663	FOXQ1	Q9C009	94234	2	MSI;APMS	1	pubmed:25609649	3
ZFR	Q96KR1	51663	FOXS1	O43638	2307	2	MSI;APMS	1	pubmed:25609649	3
ZFR	Q96KR1	51663	HDAC11	Q96DB2	79885	2	MSI;COIP	1	pubmed:23752268	3
ZFR	Q96KR1	51663	ILF2	Q12905	3608	1	MSI	2	pubmed:26186194;pubmed:28514442	3
ZFR	Q96KR1	51663	RBM4B	Q9BQ04	83759	1	MSI	2	pubmed:26186194;pubmed:28514442	3
ZFR	Q96KR1	51663	RNF2	Q99496	6045	2	MSI;COIP	1	pubmed:24457600	3
ZFR	Q96KR1	51663	TRA2A	Q13595	29896	1	MSI	2	pubmed:26186194;pubmed:28514442	3
ZFR	Q96KR1	51663	USP33	Q8TEY7	23032	2	MSI;COIP	1	pubmed:19615732	3
ZFYVE27	Q5T4F4	118813	APP	P05067	351	2	APMS;PA	1	pubmed:21832049	3
