# Supplementary material for: Integrating protein networks and machine learning for disease stratification in the Hereditary Spastic Paraplegias
Source: iScience. 2021 Apr 28;24(5):102484. doi: 10.1016/j.isci.2021.102484 (PMC8169945; doi:10.1016/j.isci.2021.102484)
Supplement: Data S2. Names of components of the core HSP-PPIN and whether they are an HSP seed or test seed, related to Figure 1 [file mmc6.zip]

Archive with 1 entries (1 files):
- Data S2.txt
